# Supplementary material for: Examining the influence of specificity ligands and ATP-competitive ligands on the overall effectiveness of bivalent kinase inhibitors
Source: Proteome Sci. 2017 Jul 17;15:17. doi: 10.1186/s12953-017-0125-1 (PMC5513037; doi:10.1186/s12953-017-0125-1)
Supplement: Additional file 1: — Supporting mass spect data for protein kinases identified in the various chemical proteomic experiments. (ZIP 501 kb) [file 12953_2017_125_MOESM1_ESM.zip]

Archive with 2 entries (2 files):
- MS_Supp Info.xlsx
- Supporting Information_synthesis and characterization.doc
