# Supplementary material for: Examining the influence of specificity ligands and ATP-competitive ligands on the overall effectiveness of bivalent kinase inhibitors
Source: Proteome Sci. 2017 Jul 17;15:17. doi: 10.1186/s12953-017-0125-1 (PMC5513037; doi:10.1186/s12953-017-0125-1)
Supplement: Additional file 1: — Supporting mass spect data for protein kinases identified in the various chemical proteomic experiments. (ZIP 501 kb) [file 12953_2017_125_MOESM1_ESM.zip › MS_Supp Info.xlsx]

## Sheet: KAM
GENE_OR_PROTEIN_ID	PROTEIN_AC	PROTEIN_PROBABILITY	SPECTRUM_COUNT	C_PEP	C_SPEC	10 uM KAM	1 uM KAM	0.1 uM KAM	0.01 uM KAM	0.001 uM KAM	0 uM KAM	RB50		Supplementary Table Legend:
AAK1	Q2M2I8	1	78	24	55	-0.721862	-0.677773	-0.617468	-0.409968	-0.0343247	0	0.00838049		1. PROTEIN_AC: Representative Uniprot protein accession number
BMP2K	Q9NSY1	1	118	25	95	-0.694462	-0.56858	-0.469145	-0.309448	-0.00590468	0	0.0163947		2. GENE_NAME: Entrez gene name associated with Uniprot protein accession number
ACVR1	Q04771	1	34	10	28	-0.741396	-0.649846	-0.644936	-0.165587	0.00341261	0	0.027068		3. PROTEIN_PROBABILITY: ProteinProphet-derived protein probability
GSK3A	P49840	1	95	12	50	-0.490385	-0.546865	-0.479132	-0.184932	0.0023594	0	0.0371669		4. SPECTRUM_COUNT: Number of total redundant Mascot-derived peptide spectrum matches for this protein
GSK3B	P49841	1	78	11	33	-0.567969	-0.606034	-0.458378	-0.160038	0.01354	0	0.0449897		5. C_PEP_QUANT: Number of unique peptide sequences for this protein that were used for protein quantitation (not shared with any other protein sequence in list of identified proteins)
AURKC	Q9UQB9	1	27	8	13	-0.341856	-0.490145	-0.412323	-0.103458	0.000612574	0	0.0748661		6. C_SPEC_QUANT: Number of unique spectra matched to this protein that were used for quantitation (not shared with any other protein sequence in list of identified proteins)
NEK9	Q8TD19	1	118	34	114	-0.601569	-0.605422	-0.389945	-0.0604523	0.0494276	0	0.0857206		7. 10 uM KAM: Corresponding median Log10 fold change for all unique peptide sequences for this protein with 10 uM KAM treatment relative to 0 uM KAM
CDK9	P50750	1	62	16	62	-0.713561	-0.622614	-0.334525	-0.0250186	-0.0134769	0	0.111869		8. 1 uM KAM: Corresponding median Log10 fold change for all unique peptide sequences for this protein with 1 uM KAM treatment relative to 0 uM KAM
TGFBR2	P37173	1	9	5	9	-0.403192	-0.38952	-0.356948	-0.0964477	0.0300303	0	0.116676		9. 0.1 uM KAM: Corresponding median Log10 fold change for all unique peptide sequences for this protein with 0.1 uM KAM treatment relative to 0 uM KAM
CSNK2A1	P68400	1	105	16	100	-0.735703	-0.657705	-0.320376	-0.0200099	-0.00128549	0	0.117198		10. 0.01 uM KAM: Corresponding medianLog10 fold change for all unique peptide sequences for this protein with 0.01 uM KAM treatment relative to 0 uM KAM
CDK10	Q15131	1	25	14	25	-0.353275	-0.425294	-0.351639	-0.0513234	0.0131131	0	0.129992		11. 0.001 uM KAM: Corresponding median Log10 fold change for all unique peptide sequences for this protein with 0.001 uM KAM treatment relative to 0 uM KAM
AURKB	Q96GD4	1	73	18	59	-0.391293	-0.409603	-0.326486	-0.091056	0.00173221	0	0.137048		12. 0 uM KAM: Corresponding median Log10 fold change for all unique peptide sequences for this protein with 0 uM KAM treatment relative to 0 uM KAM
SLK	Q9H2G2	1	134	41	125	-0.691683	-0.555094	-0.311824	-0.00579342	0.00833542	0	0.139025		13. RB50: residual binding 50 value as calculated in methods section
STK4	Q13043	1	82	15	55	-0.691186	-0.6557	-0.274729	-0.0131315	-0.00220823	0	0.14626
CSNK2A2	P19784	1	120	23	115	-0.63497	-0.583307	-0.292058	-0.0030849	0.0114993	0	0.149829
MARK3	P27448	1	84	18	37	-0.647192	-0.565242	-0.274179	-0.0209863	-0.000212667	0	0.160272
MAP2K1	Q02750	1	86	12	47	-0.708663	-0.568497	-0.254211	-0.0528179	-0.0101439	0	0.164465
ACVR1B	P36896	0.9999	12	3	5	-0.771711	-0.593068	-0.243881	-0.0457537	-0.0171541	0	0.169309
CDK2	P24941	1	101	16	74	-0.680504	-0.528764	-0.268656	-0.00938333	-0.0159732	0	0.177466
TNK1	Q13470	1	63	21	63	-0.469312	-0.438862	-0.286486	-0.0252696	-0.00381381	0	0.198818
TGFBR1	P36897	1	60	16	52	-0.509588	-0.467335	-0.266202	-0.038194	0.00308602	0	0.201861
LATS1	O95835	1	66	18	49	-0.467476	-0.473441	-0.267283	-0.0248661	-0.0146414	0	0.205683
CAMKK1	Q8N5S9	1	39	16	39	-0.458345	-0.414973	-0.271771	-0.0235519	-0.0259208	0	0.247771
STK26	Q9P289	1	37	5	18	-0.578772	-0.417644	-0.265413	-0.0107192	-0.0517769	0	0.248751
LATS2	Q9NRM7	0.9997	23	3	6	-0.562074	-0.499327	-0.215311	-0.0559936	0.010994	0	0.251089
AURKA	O14965	1	98	25	85	-0.552039	-0.473005	-0.236486	-0.0122875	0.0111999	0	0.256645
PRKAA1	Q13131	1	196	38	193	-0.656548	-0.507323	-0.197426	-0.0221783	0.00681839	0	0.283802
CDK5	Q00535	1	48	12	48	-0.590193	-0.501319	-0.20181	0.00184123	0.00357418	0	0.298492
FER	P16591	1	94	27	81	-0.619525	-0.490324	-0.187279	-0.0260198	-0.0164342	0	0.318724
PHKG1	Q16816	0.9736	8	2	7	-0.543129	-0.440257	-0.210899	-0.0408239	-0.0673008	0	0.32872
MINK1	Q8N4C8	1	36	4	7	-0.487935	-0.448899	-0.218916	-0.00677981	-0.0592173	0	0.329195
MAP4K5	Q9Y4K4	1	74	24	70	-0.573508	-0.419147	-0.230372	-0.0101109	0.00945429	0	0.332432
PTK2	Q05397	1	157	44	141	-0.567505	-0.506153	-0.179417	-0.00784964	0.00100463	0	0.33499
MARK2	Q7KZI7	1	100	29	64	-0.546911	-0.436074	-0.216783	-0.0192822	-0.026165	0	0.335632
PHKG2	P15735	1	48	15	46	-0.556586	-0.422131	-0.222343	-0.0302674	0.00309946	0	0.337992
PRKCB	P05771	1	67	11	39	-0.605091	-0.494421	-0.171109	-0.0170612	-0.00319345	0	0.354054
MAP2K2	P36507	1	95	13	56	-0.463775	-0.43763	-0.207876	-0.042364	-0.0578997	0	0.359898
STK10	O94804	1	20	7	11	-0.505744	-0.413545	-0.207781	-0.0325259	-0.0290183	0	0.404124
ULK3	Q6PHR2	1	57	15	55	-0.54424	-0.449083	-0.187096	0.00940446	0.00810187	0	0.40493
GAK	O14976	1	91	34	91	-0.504867	-0.410897	-0.201936	-0.0380684	-0.0313746	0	0.423516
BCR	P11274	1	71	26	71	-0.562207	-0.427009	-0.18512	-0.00534264	-0.0255522	0	0.434663
TBK1	Q9UHD2	1	236	45	222	-0.682275	-0.524183	-0.105922	0.0113336	-0.000353299	0	0.451876
STK17A	Q9UEE5	1	17	9	17	-0.509925	-0.394679	-0.211713	-0.00419209	-0.0239457	0	0.45679
YES1	P07947	1	167	12	70	-0.673181	-0.446172	-0.154594	0.0146486	0.00763953	0	0.457704
PTK2B	Q14289	1	138	44	132	-0.532937	-0.411897	-0.190545	-0.00971377	-0.0173197	0	0.460179
MAP4K3	Q8IVH8	1	35	11	31	-0.562922	-0.435967	-0.161224	-0.0134237	-0.00531987	0	0.47216
JAK1	P23458	1	139	48	132	-0.549736	-0.481176	-0.111793	0.00155206	-0.000409354	0	0.51802
PAK6	Q9NQU5	0.9986	5	2	2	-0.63485	-0.377653	-0.196028	0.0314474	-0.093707	0	0.518734
PAK4	O96013	1	126	20	112	-0.488428	-0.403005	-0.181185	-0.0067818	-0.0230467	0	0.526609
TYK2	P29597	1	98	34	93	-0.495844	-0.405849	-0.172254	-0.0146764	-0.0174753	0	0.535755
CAMKK2	Q96RR4	1	58	25	58	-0.559117	-0.432854	-0.132013	-0.00614795	0.00798182	0	0.553397
RPS6KA4	O75676	1	23	6	13	-0.482753	-0.414566	-0.156109	-0.0245177	0.00765597	0	0.557835
BTK	Q06187	1	86	30	80	-0.509084	-0.3888	-0.170808	-0.0417247	-0.0521757	0	0.565568
LYN	P07948	1	127	22	92	-0.512956	-0.429904	-0.121394	-0.00933646	-0.0147419	0	0.600655
MARK4	Q96L34	1	21	4	9	-0.445731	-0.356613	-0.205494	-0.0635903	-0.0980948	0	0.604198
PRKD3	O94806	1	65	11	26	-0.538984	-0.365965	-0.171017	-0.0255086	-0.0281619	0	0.632772
TNIK	Q9UKE5	1	67	15	39	-0.355948	-0.354633	-0.233405	-0.0226852	-0.021118	0	0.645601
STK16	O75716	1	25	11	25	-0.431801	-0.376822	-0.169755	-0.0187847	-0.0100968	0	0.672558
IGF1R	P08069	1	31	13	26	-0.448933	-0.355628	-0.183162	-0.0363665	-0.0190508	0	0.695756
SYK	P43405	1	54	22	48	-0.365602	-0.355496	-0.206103	-0.0366724	-0.0406239	0	0.713732
EPHB4	P54760	1	179	38	140	-0.517036	-0.369624	-0.142804	-0.00790339	-0.0169625	0	0.716808
MAPKAPK5	Q8IW41	1	38	12	37	-0.48518	-0.360421	-0.160497	-0.00654107	0.0328592	0	0.729124
STK38	Q15208	0.9997	6	3	6	-0.624186	-0.323813	-0.164666	-0.0437303	-0.120996	0	0.75232
FYN	P06241	1	88	7	17	-0.453806	-0.358822	-0.164569	0.00606769	-0.0137349	0	0.754444
ABL1	P00519	1	161	43	106	-0.48259	-0.353018	-0.161218	-0.00425344	-0.00501659	0	0.758821
MAPK6	Q16659	1	78	15	40	-0.45715	-0.355352	-0.16584	0.00342801	0.0188798	0	0.762993
HIPK1	Q86Z02	1	42	10	25	-0.474885	-0.358213	-0.150982	-0.00734412	0.00700747	0	0.77028
RIOK2	Q9BVS4	1	45	17	45	-0.502725	-0.357414	-0.137972	-0.0329084	-0.0145666	0	0.774387
MAST3	O60307	1	48	18	43	-0.466739	-0.344068	-0.16836	-0.015267	-0.0443261	0	0.784455
MAP3K7	O43318	1	43	15	39	-0.511046	-0.356312	-0.135689	-0.0148624	-0.0258917	0	0.786131
SIK2	Q9H0K1	1	28	13	21	-0.501711	-0.392493	-0.0861844	-0.00881835	-0.0102138	0	0.79776
STK17B	O94768	0.9987	5	3	5	-0.59713	-0.358801	-0.109665	0.00802278	0.0265948	0	0.799364
IKBKE	Q14164	1	44	15	30	-0.482577	-0.355233	-0.131926	-0.0160519	-0.0413862	0	0.822896
CLK1	P49759	0.9999	4	4	4	-0.400115	-0.30532	-0.241759	-0.0573501	0.0206289	0	0.857909
NEK8	Q86SG6	0.9991	6	3	6	-0.455002	-0.281536	-0.256582	-0.112337	-0.12689	0	0.860557
NTRK1	P04629	1	48	16	48	-0.508622	-0.346339	-0.12303	-0.0034811	-0.00212478	0	0.869351
RET	P07949	0.9978	4	3	4	-0.538147	-0.347372	-0.09548	-0.00708303	-0.128976	0	0.908147
JAK2	O60674	1	63	28	59	-0.43107	-0.334947	-0.159022	-0.00181017	-0.00263824	0	0.908555
IRAK4	Q9NWZ3	1	110	25	110	-0.45738	-0.349495	-0.11737	-0.00377432	-0.0108263	0	0.9224
MELK	Q14680	1	33	17	33	-0.570104	-0.352801	-0.0691457	0.00581727	-0.0214677	0	0.939561
MASTL	Q96GX5	1	36	18	34	-0.364525	-0.317066	-0.219679	-0.004391	0.00973412	0	0.948158
ZAK	Q9NYL2	1	42	3	5	-0.536233	-0.276678	-0.203579	-0.0317199	-0.0361991	0	0.990042
MAP3K3	Q99759	1	43	8	17	-0.438119	-0.320604	-0.152425	0.00294593	-0.046469	0	1.00333
SRC	P12931	1	90	12	39	-0.500601	-0.30831	-0.112508	-0.0224253	-0.00311112	0	1.09711
TEC	P42680	1	45	21	45	-0.423929	-0.297302	-0.155037	-0.0479805	-0.0630774	0	1.1626
FGFR3	P22607	1	26	6	9	-0.342367	-0.319034	-0.173784	0.00101475	0.0144309	0	1.16414
RPS6KA5	O75582	1	25	10	15	-0.374305	-0.323829	-0.130305	-0.00760825	0.0245608	0	1.18467
ABL2	P42684	1	116	15	61	-0.420493	-0.286069	-0.172422	-0.0279655	-0.0316575	0	1.22413
MAST4	O15021	1	15	7	11	-0.333706	-0.328885	-0.135026	0.00282237	-0.036955	0	1.25468
CHEK1	O14757	1	74	20	74	-0.463241	-0.295308	-0.102547	-0.00906097	-0.0114565	0	1.28788
PDIK1L	Q8N165	0.9984	6	4	6	-0.359592	-0.307633	-0.143446	-0.0316918	-0.015831	0	1.31291
WEE1	P30291	1	82	29	82	-0.448879	-0.283787	-0.13268	-0.00629207	-0.0169784	0	1.31775
MAP3K2	Q9Y2U5	1	95	26	69	-0.402748	-0.309627	-0.102985	0.00483925	-0.0297958	0	1.32741
DDR1	Q08345	1	45	16	43	-0.388914	-0.302457	-0.130007	-0.00453939	-0.0243612	0	1.32936
PRPF4B	Q13523	0.9959	5	3	5	-0.413586	-0.263252	-0.189416	-0.0779194	-0.037554	0	1.39916
PLK4	O00444	1	32	13	32	-0.326736	-0.304373	-0.172425	0.00698131	-0.0156955	0	1.40505
DYRK1A	Q13627	1	25	4	9	-0.402424	-0.264051	-0.184041	-0.0500991	-0.0543948	0	1.47007
CDK13	Q14004	1	53	17	37	-0.431939	-0.289144	-0.0865979	-0.00633754	-0.0135299	0	1.48
CDK12	Q9NYV4	1	58	17	40	-0.409568	-0.27421	-0.128758	0.00268541	0.00676475	0	1.56647
CDK7	P50613	1	19	7	19	-0.392774	-0.275028	-0.118668	-0.0172153	-0.0273014	0	1.66246
CDK14	O94921	0.9981	4	2	4	-0.40489	-0.264177	-0.148015	0.0325495	0.0953846	0	1.66317
MAP3K9	P80192	1	11	4	10	-0.473419	-0.257637	-0.0574379	0.0362474	-0.0370244	0	1.79547
RIPK2	O43353	1	28	11	25	-0.487442	-0.24103	-0.0710995	-0.00642435	0.00396428	0	1.86213
BRD2	P25440	1	25	12	23	-0.309863	-0.285999	-0.172006	-0.000834617	-0.026956	0	1.8869
CDK16	Q00536	1	28	5	17	-0.330123	-0.304099	-0.0668323	0.00591791	0.00200188	0	1.97376
MAPK9	P45984	1	87	8	43	-0.401364	-0.251821	-0.0954043	-0.0234193	-0.0141625	0	2.06593
MAP4K2	Q12851	1	24	11	24	-0.341045	-0.248452	-0.20056	-0.0303024	-0.0193644	0	2.22781
MAPK8	P45983	1	82	12	38	-0.381229	-0.237679	-0.130178	-0.0351568	-0.0338829	0	2.35144
MAPK3	P27361	1	132	13	36	-0.360993	-0.243481	-0.146711	-0.0563032	-0.0633363	0	2.35853
EPHB6	O15197	1	12	7	11	-0.398514	-0.225784	-0.112892	-0.0211246	-0.016549	0	2.51281
TAOK3	Q9H2K8	1	45	11	35	-0.340656	-0.250192	-0.13174	0.00581239	-0.0152953	0	2.68595
BMPR1A	P36894	1	14	8	14	-0.394118	-0.221274	-0.106187	-0.0184759	-0.0305216	0	2.70278
PRKCA	P17252	0.9998	33	5	6	-0.450134	-0.163638	-0.137744	-0.0353531	-0.023282	0	3.16057
MAPK1	P28482	1	305	18	209	-0.34823	-0.231475	-0.113151	-0.033331	-0.0422015	0	3.1832
NEK1	Q96PY6	1	5	5	5	-0.318011	-0.238986	-0.172755	-0.0248549	-0.0217823	0	3.39365
PRKCQ	Q04759	1	29	11	17	-0.373358	-0.196489	-0.120434	-0.0216697	-0.0592406	0	3.60483
STK3	Q13188	1	39	9	14	-0.34515	-0.197903	-0.224518	-0.0374028	-0.0198689	0	3.71664
TAOK1	Q7L7X3	1	20	4	6	-0.315162	-0.237262	-0.0946768	0.00511037	0.00524964	0	4.15299
MAP3K5	Q99683	1	60	27	51	-0.370549	-0.183595	-0.0841401	-0.0143592	-0.0271779	0	4.18169
HIPK2	Q9H2X6	1	33	8	13	-0.349155	-0.203323	-0.073721	0.0223895	-0.00321145	0	4.25796
MAP3K1	Q13233	1	45	17	44	-0.369668	-0.172163	-0.0773028	-0.00190796	-0.0386994	0	4.52701
MAP3K6	O95382	1	32	15	28	-0.3363	-0.16993	-0.094292	-0.0111627	-0.0410921	0	5.37026
NEK2	P51955	1	17	11	16	-0.310571	-0.187507	-0.0755563	0.0245652	0.00589603	0	5.86893
IRAK1	P51617	1	16	9	16	-0.313123	-0.172199	-0.10589	-0.00617657	-0.0146072	0	6.0283
CAMK1	Q14012	1	21	9	21	-0.311396	-0.163574	-0.0662379	0.0193686	-0.0405988	0	6.47318
TAOK2	Q9UL54	0.9999	15	5	6	-0.2974	-0.166446	-0.135908	-0.041018	-0.0603015	0	6.63171
BMPR2	Q13873	1	24	12	24	-0.305302	-0.159121	-0.0964411	-0.029483	0.000682614	0	6.66875
LIMK1	P53667	0.9999	5	4	5	-0.330269	0.0355154	-0.0434048	-0.0476757	-0.0351901	0	>10
RPS6KC1	Q96S38	0.9985	12	6	12	-0.29636	-0.0995326	-0.0791367		-0.00538142	0	>10
ACVR2B	Q13705	1	13	7	11	-0.295829	-0.279427	-0.091376	-0.00991791	0.0276631	0	>10
MAP2K3	P46734	1	22	8	22	-0.282761	-0.158365	-0.0927988	-0.0120472	0.00514456	0	>10
RPS6KA3	P51812	1	57	15	32	-0.281609	-0.137198	-0.0584138	-0.0192865	-0.0161179	0	>10
CDK17	Q00537	1	27	7	16	-0.280194	-0.1892	-0.0686402	-0.0155698	-0.0239902	0	>10
STK25	O00506	1	17	7	12	-0.274193	-0.261608	-0.178808	-0.023397	-0.055688	0	>10
PKMYT1	Q99640	1	22	13	20	-0.27258	-0.424903	-0.260672	-0.0345096	-0.0531493	0	>10
ADCK1	Q86TW2	1	21	10	21	-0.259467	-0.194938	-0.0620274	-0.0335963	-0.00135785	0	>10
INSR	P06213	1	18	6	13	-0.255571	-0.250779	-0.0969564	0.00212932	-0.0389042	0	>10
PDPK1	O15530	1	6	3	5	-0.24607	-0.17355	-0.03413	-0.0119924	-0.00192689	0	>10
MERTK	Q12866	1	20	7	15	-0.245362	-0.120834	-0.0489261	-0.023697	-0.0572786	0	>10
KSR1	Q8IVT5	1	23	10	23	-0.236215	-0.193066	-0.118239	-0.0174095	-0.0184844	0	>10
PKN1	Q16512	1	46	10	24	-0.225743	-0.176218	-0.0825165	-0.0168643	-0.0270241	0	>10
PKN3	Q6P5Z2	1	24	5	11	-0.22233	-0.107783	-0.020919	0.0272826	0.0192778	0	>10
FLT1	P17948	0.9694	24	4	10	-0.216762	-0.187892	-0.00101236	0.0203032	-0.0383629	0	>10
CAMK2G	Q13555	1	161	13	62	-0.210888	-0.0758823	-0.0336493	0.0157061	-0.00139973	0	>10
TTK	P33981	1	11	6	11	-0.210273	-0.144619	-0.0880693	0.00979268	-0.0241363	0	>10
TNK2	Q07912	1	9	5	8	-0.208631	-0.202617	-0.0600628	-0.00705167	0.00197312	0	>10
STK24	Q9Y6E0	0.9921	21	3	4	-0.205841	-0.260188	-0.0616225	-0.0393875	-0.0101243	0	>10
EIF2AK4	Q9P2K8	1	16	8	16	-0.202974	-0.109844	-0.0768757	0.0196369	-0.0489038	0	>10
CAMK2D	Q13557	0.9967	66	2	2	-0.201009	-0.0754505	0.0142374	0.0526239	-0.035041	0	>10
JAK3	P52333	0.9991	14	4	12	-0.197605	-0.295151	-0.118797	-0.0544032	-0.0427065	0	>10
MAPK7	Q13164	1	13	5	8	-0.189772	-0.13259	-0.141984	0.0122909	-0.0286896	0	>10
BUB1	O43683	1	8	6	8	-0.189369	-0.13987	-0.079983	-0.00282254	-0.0509739	0	>10
RAF1	P04049	0.9995	9	3	5	-0.187078	-0.133932	-0.0873935	-0.0132168	0.0243593	0	>10
CDC7	O00311	1	12	8	12	-0.185313	-0.203175	-0.11822	-0.0319835	-0.00729839	0	>10
RIPK1	Q13546	1	19	9	19	-0.182782	-0.101606	-0.0804724	0.000388924	-0.0213222	0	>10
HIPK3	Q9H422	0.9998	12	3	4	-0.16004	-0.120912	-0.0439197	-0.0432285	-0.0136198	0	>10
KIT	P10721	1	30	11	16	-0.156516	-0.161675	-0.0818231	-0.0269596	-0.0348391	0	>10
TLK1	Q9UKI8	1	28	2	2	-0.156091	-0.337322	-0.156187	0.00151834	-0.0132967	0	>10
MAP4K4	O95819	1	43	11	15	-0.143376	-0.120114	-0.107816	-0.00738379	-0.0418058	0	>10
MAST2	Q6P0Q8	1	7	5	5	-0.141064	-0.131521	-0.0378172	0.0396032	-0.0423954	0	>10
PLK1	P53350	1	26	18	26	-0.137709	-0.119498	-0.0700219	0.000697542	-0.0437209	0	>10
ARAF	P10398	1	13	7	9	-0.137421	-0.128271	-0.0941171	-0.00872318	-0.0444225	0	>10
CLK2	P49760	1	4	2	4	-0.136233	-0.099294	-0.052813	0.0504321	-0.00915317	0	>10
PKN2	Q16513	1	22	4	6	-0.134372	-0.0885788	-0.0412363	0.00336969	-0.00663862	0	>10
MAP3K4	Q9Y6R4	1	25	16	25	-0.129867	-0.0953863	-0.0670412	-0.00657191	-0.0364271	0	>10
ROCK2	O75116	1	20	7	13	-0.12695	-0.15866	-0.0868599	0.00491751	0.00554732	0	>10
ROCK1	Q13464	0.9965	12	5	7	-0.122265	-0.0736735	-0.0806338	-0.00667186	-0.0607011	0	>10
RPS6KA1	Q15418	1	39	6	11	-0.12091	-0.0902524	-0.0619589	0.0380408	-0.0518654	0	>10
DAPK1	P53355	1	19	9	16	-0.0932806	-0.0627656	-0.0745073	0.0203722	-0.0461545	0	>10
TLK2	Q86UE8	0.9991	31	3	5	-0.0922231	0.00163267	-0.0751451	-0.0319519	-0.00295447	0	>10
LRRK2	Q5S007	1	35	10	34	-0.0900887	0.0619869	0.021548	-0.0175201	-0.0509776	0	>10
UHMK1	Q8TAS1	1	6	3	6	-0.0877363	-0.0821244	0.00976507	-0.0190009	-0.0517468	0	>10
MAP2K7	O14733	1	18	6	17	-0.0865274	-0.0705563	-0.0480253	-0.0231852	0.00178044	0	>10
PRKDC	P78527	1	353	138	349	-0.086414	-0.168938	-0.105289	-0.0236043	-0.0161994	0	>10
MST1R	Q04912	0.9968	7	3	3	-0.0806711	-0.0726499	-0.198285	-0.0407261	-0.128443	0	>10
TRRAP	Q9Y4A5	0.9995	13	12	12	-0.0795537	0.0614437	0.000802585	0.0245828	-0.0718624	0	>10
NPR2	P20594	0.9963	7	5	7	-0.0794713	-0.00281306	-0.0664386	-0.0342718	-0.0419581	0	>10
SIK3	Q9Y2K2	0.9989	6	3	3	-0.072093	-0.0162344	-0.0884696	-0.0771037	-0.072226	0	>10
MYO3A	Q8NEV4	0.9991	13	10	13	-0.0706001	0.0745375	0.0120413	0.0681979	-0.00982973	0	>10
ADCK3	Q8NI60	0.9997	3	3	3	-0.0684503	0.0370663	0.000781316	0.00663194	-0.00184086	0	>10
CDC42BPA	Q5VT25	1	12	5	8	-0.0613495	0.0465557	-0.0110793	-0.0113046	-0.0213772	0	>10
WNK1	Q9H4A3	1	8	4	5	-0.0586499	0.00603028	-0.0306649	-0.0325886	-0.0301343	0	>10
BAZ1B	Q9UIG0	1	26	13	26	-0.0553156	-0.000153973	-0.031433	-0.0426651	-0.0463214	0	>10
OBSCN	Q5VST9	0.9886	11	8	11	-0.0497917	-0.0893451	-0.0660043	0.023552	-0.0336276	0	>10
CIT	O14578	0.9958	13	7	12	-0.0494592	-0.0367727	-0.10252	-0.0568691	-0.0335671	0	>10
CSK	P41240	1	26	10	26	-0.0363877	-0.0425755	0.0280001	-0.0213506	0.0106663	0	>10
CAMK4	Q16566	0.9851	8	3	5	-0.0343689	0.00582006	0.00876809	0.00256536	-0.0432024	0	>10
GUCY2F	P51841	0.9826	8	5	8	-0.0216271	0.117879	0.0381797	-0.021126	-0.0246285	0	>10
PIK3R4	Q99570	1	12	5	12	-0.0192336	-0.0317111	-0.0233798	0.0229528	-0.04609	0	>10
MTOR	P42345	1	27	21	27	-0.0161417	-0.0357687	-0.0574001	-0.0285532	-0.0529602	0	>10
SRPK1	Q96SB4	1	23	10	22	-0.0130546	-0.00287771	0.0277854	-0.0405394	-0.0105225	0	>10
TP53RK	Q96S44	0.993	2	2	2	-0.0118884	0.0414643	0.082212	0.00419392	0.00996353	0	>10
BUB1B	O60566	1	14	8	13	-0.00868934	-0.00781342	-0.0591005	-0.00877848	-0.0187038	0	>10
CSNK1A1	P48729	0.9999	18	3	4	-0.0081441	0.0352123	0.0251848	-0.0234097	0.0567069	0	>10
RIOK1	Q9BRS2	0.9883	6	4	6	-0.00173743	0.049206	-0.0393444	-0.0608509	-0.00587718	0	>10
BRD4	O60885	0.9853	8	5	6	-0.00148819	0.0122415	0.0480767	0.00122045	-0.0269843	0	>10
TTN	Q8WZ42	1	144	82	140	0.0108359	0.0342686	-0.00846406	0.0159574	-0.0317832	0	>10
SPEG	Q15772	0.9997	19	11	19	0.015233	0.0406401	-0.00787152	0.0357553	-0.0469922	0	>10
NME3	Q13232	1	2	2	2	0.0170596	0.0507631	-0.0531935	-0.0122183	-0.0158758	0	>10
ATM	Q13315	1	20	15	20	0.0175481	-0.0700055	-0.0376433	-0.0216549	-0.0674466	0	>10
MAPKAPK2	P49137	0.9656	5	3	5	0.0204509	0.0815669	0.0247092	-0.019729	0.0520748	0	>10
ADRBK1	P25098	0.9999	11	7	11	0.0241674	0.0442773	0.0334673	0.0732693	0.023522	0	>10
VRK1	Q99986	1	8	7	8	0.0308856	0.124817	0.0830471	0.0237164	0.0531885	0	>10
LIMK2	P53671	1	18	7	10	0.0318687	-0.159495	-0.117594	-0.0861122	-0.0492741	0	>10
ATR	Q13535	1	23	14	21	0.0319552	-0.0141817	-0.0892581	0.00257616	-0.0469525	0	>10
NME7	Q9Y5B8	0.9996	4	3	4	0.039772	0.0536185	0.0379663	-0.00781406	-0.020573	0	>10
PEAK1	Q9H792	0.9908	10	4	7	0.0423765	0.0933696	0.0347654	0.0429796	0.0405105	0	>10
PRKACA	P17612	1	10	6	10	0.046157	0.0122013	0.0857253	-0.00767196	0.0151715	0	>10
ULK2	Q8IYT8	0.9639	10	5	8	0.0464477	0.156438	0.0383762	-0.000930826	-0.00409351	0	>10
PBK	Q96KB5	1	9	6	9	0.0481964	0.0173824	0.0382973	0.00926936	0.043981	0	>10
PKD1	P98161	0.9973	12	5	12	0.0484368	-0.0438983	-0.012414	0.00607175	-0.0585705	0	>10
SMG1	Q96Q15	0.9965	20	11	14	0.0502697	0.0616299	0.00439991	0.0270013	-0.0932471	0	>10
ACTR2	P61160	1	10	7	10	0.0503116	0.0770848	0.0154104	0.016224	-0.00212339	0	>10
PAK2	Q13177	1	14	7	13	0.0777697	0.146078	0.116031	0.0374755	0.0736325	0	>10
TRIM28	Q13263	1	44	18	40	0.080322	0.0826773	0.106553	0.00293041	0.0553513	0	>10
EPHA2	P29317	0.9807	21	4	6	0.0955961	0.313942	0.123317	0.0608017	-0.0477754	0	>10
EEF2K	O00418	1	13	7	13	0.0999929	0.103611	0.107425	0.0235501	0.0418461	0	>10
FAM20B	O75063	1	8	4	8	0.100327	-0.0509798	-0.0155367	-0.0330788	-0.0324477	0	>10
HUNK	P57058	0.9589	14	6	9	0.103114	0.0643961	0.154479	0.0429058	0.0854359	0	>10
SCYL1	Q96KG9	1	5	4	5	0.106481	0.125478	0.0916294	0.0173193	0.015267	0	>10
BLVRA	P53004	1	10	5	10	0.136534	0.181106	0.119169	0.0921139	0.0131507	0	>10
RPS6KB1	P23443	0.9999	13	4	6	0.165441	0.122169	0.200787	0.0740554	0.059921	0	>10
MAPK14	Q16539	0.9998	2	2	2	0.172974	0.0811531	0.102608	0.0322326	-0.0304596	0	>10
PRKACG	P22612	0.9784	4	2	4	0.201988	0.246162	0.178035	0.147116	-0.0385511	0	>10
ROR2	Q01974	0.9989	5	3	3	0.247747	-0.0349295	-0.008785	-0.0232916	-0.0563091	0	>10
MAP3K11	Q16584	1	46	19	45	-0.590023	-0.452518	-0.211187		-0.0288269	0	N.D.
MAP2K5	Q13163	1	44	15	44	-0.572881	-0.477336	-0.136206	0.0140853		0	N.D.
CDK6	Q00534	1	8	5	8	-0.0532786	-0.0887147	-0.0553057		0.014182	0	N.D.
TAF1L	Q8IZX4	0.9558	12	2	3		-0.268276		0.179348		0	N.D.

## Sheet: A-0
GENE_OR_PROTEIN_ID	PROTEIN_AC	PROTEIN_PROBABILITY	SPECTRUM_COUNT	C_PEP	C_SPEC	10 uM A-0	1 uM A-0	0.1 uM A-0	0.01 uM A-0	0.001 uM A-0	0 uM A-0	RB50		Supplementary Table Legend:
AAK1	Q2M2I8	1	63	27	53	-0.632506	-0.515141	-0.130392	0.0195774	-0.0618445	0	0.302456		1. PROTEIN_AC: Representative Uniprot protein accession number
BMP2K	Q9NSY1	1	107	35	97	-0.70399	-0.378546	-0.0880451	0.011389	0.00677509	0	0.644785		2. GENE_NAME: Entrez gene name associated with Uniprot protein accession number
GSK3A	P49840	1	78	13	43	-0.483442	-0.273485	-0.0974542	0.0299393	-0.0155799	0	1.32571		3. PROTEIN_PROBABILITY: ProteinProphet-derived protein probability
GSK3B	P49841-2	1	76	14	40	-0.391222	-0.229232	-0.169601	0.00963836	-0.00129113	0	2.04956		4. SPECTRUM_COUNT: Number of total redundant Mascot-derived peptide spectrum matches for this protein
ACVR1	Q04771	1	28	13	26	-0.587735	-0.128512	-0.021316	-0.0132496	-0.00429097	0	3.06359		5. C_PEP_QUANT: Number of unique peptide sequences for this protein that were used for protein quantitation (not shared with any other protein sequence in list of identified proteins)
TGFBR2	P37173	1	13	9	13	-0.529057	-0.135695	0.0663975	0.0127501	0.122731	0	3.65549		6. C_SPEC_QUANT: Number of unique spectra matched to this protein that were used for quantitation (not shared with any other protein sequence in list of identified proteins)
MAST3	O60307	1	57	30	45	-0.458895	-0.123859	0.00657175	0.00161833	0.0438421	0	4.32173		7. 10 uM A-0: Corresponding median Log10 fold change for all unique peptide sequences for this protein with 10 uM A-0 treatment relative to 0 uM A-0
AURKA	O14965	1	98	34	80	-0.497261	-0.0498778	-0.00630745	0.00538427	0.0345808	0	5.25384		8. 1 uM A-0: Corresponding median Log10 fold change for all unique peptide sequences for this protein with 1 uM A-0 treatment relative to 0 uM A-0
NEK9	Q8TD19	1	127	45	125	-0.493642	-0.0272345	0.00342748	0.0220212	0.0845297	0	5.76655		9. 0.1 uM A-0: Corresponding median Log10 fold change for all unique peptide sequences for this protein with 0.1 uM A-0 treatment relative to 0 uM A-0
AURKC	Q9UQB9	1	35	15	21	-0.462361	-0.0363678	0.0326466	0.0156239	0.058899	0	6.09364		10. 0.01 uM A-0: Corresponding medianLog10 fold change for all unique peptide sequences for this protein with 0.01 uM A-0 treatment relative to 0 uM A-0
MASTL	Q96GX5	1	43	24	42	-0.491305	0.0668326	0.0514137	0.00859069	0.0885608	0	7.84278		11. 0.001 uM A-0: Corresponding median Log10 fold change for all unique peptide sequences for this protein with 0.001 uM A-0 treatment relative to 0 uM A-0
CDK9	P50750-2	1	57	28	57	-0.414408	0.0600275	0.0236366	-0.0058116	0.0783119	0	9.03		12. 0 uM A-0: Corresponding median Log10 fold change for all unique peptide sequences for this protein with 0 uM A-0 treatment relative to 0 uM A-0
BRD2	B0S7P1	1	27	20	25	-0.42141	0.0719485	0.0587754	-0.00194513	0.0452171	0	9.25726		13. RB50: residual binding 50 value as calculated in methods section
CDK10	Q15131	1	24	17	24	-0.334053	-0.0206206	0.0571428	0.0117627	0.0183604	0	9.402
LATS1	O95835	1	78	37	66	-0.363202	0.169229	0.0680541	-0.00751525	-0.0307776	0	>10
MAP3K1	Q13233	1	34	21	34	-0.353795	0.119168	0.0688313	0.0339604	0.063173	0	>10
PTK2	E7ESA6	1	145	29	62	-0.349899	0.143236	0.057206	-0.0362318	0.0433369	0	>10
PTK2	H0YB16	0.9999	84	2	2	-0.349899	0.143236	0.057206	-0.0362318	0.0433369	0	>10
WEE1	P30291	1	77	38	77	-0.339641	0.150419	0.03828	0.0111438	0.0661705	0	>10
ULK3	Q6PHR2	1	43	20	42	-0.328116	0.15483	0.0541913	0.00728547	0.0802982	0	>10
MARK3	P27448-6	1	102	39	69	-0.316645	0.158433	0.0339121	-0.022358	-0.00372712	0	>10
MAPK6	Q16659	1	58	16	28	-0.313399	0.187393	0.0667519	-0.00105916	0.106728	0	>10
MARK2	Q7KZI7-16	1	119	47	84	-0.306884	0.172258	0.0541285	0.0218315	0.0266731	0	>10
MARK4	Q96L34	1	25	16	18	-0.300143	0.16743	0.0363445	0.0173283	0.0325723	0	>10
PDIK1L	Q8N165	1	8	5	7	-0.290941	0.105585	0.0619283	0.0326834	0.0915266	0	>10
PAK4	O96013	1	121	9	34	-0.281121	0.256647	0.0620546	0.013464	0.0476459	0	>10
PAK4	O96013-4	0.9996	88	1	1	-0.281121	0.256647	0.0620546	0.013464	0.0476459	0	>10
RPS6KA4	E9PJN1	1	25	18	23	-0.265053	0.195256	0.0616395	0.00525227	0.0746801	0	>10
NEK8	Q86SG6	1	5	5	5	-0.261805	0.144084	-0.0336122	0.0099859	0.0656282	0	>10
PRKAA1	Q13131-2	1	175	48	168	-0.258089	0.131334	0.0479138	0.00794643	0.0590324	0	>10
ABL1	P00519-2	1	178	65	129	-0.251905	0.223525	0.0570948	0.00250144	0.0325012	0	>10
TNK2	C9J1X3	1	17	10	16	-0.250372	0.127657	0.00361236	-0.0129788	0.0273051	0	>10
MAP4K1	K7EKT6	0.9999	2	2	2	-0.24959	0.0732003	0.0969385	0.0749679	0.097064	0	>10
MAST4	F8WAQ9	1	38	16	22	-0.247151	0.109904	0.0193578	-0.00740336	0.103953	0	>10
STK17A	Q9UEE5	1	25	12	20	-0.246015	0.158905	0.030415	0.00744622	0.105054	0	>10
ABL2	P42684-5	1	89	25	40	-0.242957	0.162454	0.0423792	0.0100094	0.0330887	0	>10
PTK2B	Q14289	1	93	2	2	-0.240896	0.158126	0.0352697	0.0346007	0.0177295	0	>10
CAMKK1	F8W9H1	1	39	25	39	-0.239697	0.201529	0.0642563	0.000990112	0.108301	0	>10
FYN	P06241	1	75	3	5	-0.239278	0.251803	0.0941071	0.00917669	0.256516	0	>10
FYN	P06241-2	0.9998	72	2	2	-0.239278	0.251803	0.0941071	0.00917669	0.256516	0	>10
MELK	Q14680	1	40	27	40	-0.231184	0.196481	0.0720945	0.00818882	0.0589516	0	>10
TYK2	P29597	1	85	42	76	-0.23104	0.174121	0.0644969	0.0186416	0.123981	0	>10
CLK2	B1AVT0	1	6	5	6	-0.229328	0.101566	-0.0581584	-0.0140819	0.0305423	0	>10
TAF1L	Q8IZX4	1	8	7	7	-0.22271	-0.0511697	0.0659153	-0.0320738	0.00276761	0	>10
BCR	P11274	1	98	49	95	-0.218441	0.225765	0.0609391	0.000883152	0.0216982	0	>10
PLK4	J3KR82	1	14	13	14	-0.218387	0.17186	0.0490213	0.025821	0.0270889	0	>10
TGFBR1	B4DY26	1	48	21	32	-0.19995	0.156765	0.0426908	-0.0099341	0.0869905	0	>10
TNK1	Q13470	1	51	35	51	-0.191601	0.158679	0.022365	0.00625195	0.0368409	0	>10
SIK2	Q9H0K1	1	22	16	22	-0.191578	0.232356	0.0604874	0.010412	0.0460334	0	>10
CDK12	Q9NYV4	1	59	35	45	-0.184515	0.124258	0.030268	0.0354416	0.00344631	0	>10
MAP4K5	Q9Y4K4	1	74	36	69	-0.182966	0.221479	0.051586	0.00292157	0.0302133	0	>10
LMTK2	Q8IWU2	1	6	4	6	-0.178239	0.0428142	-0.0187759	-0.102996	0.103419	0	>10
STK17B	O94768	1	11	4	7	-0.16887	0.225392	0.00153977	-0.0153873	0.121732	0	>10
MAP3K2	Q9Y2U5	1	48	18	34	-0.168553	0.238164	0.0404083	-0.00407432	0.0925685	0	>10
MAP3K3	Q99759	1	36	18	24	-0.166461	0.206578	0.057106	0.0013618	0.0725728	0	>10
MAST2	Q6P0Q8	1	30	11	13	-0.164941	0.149857	0.0379538	0.0019122	0.0607486	0	>10
MAPKAPK5	Q8IW41	1	37	19	33	-0.160456	0.176341	0.0516281	0.0214771	0.0872958	0	>10
RPS6KB2	Q9UBS0	0.9998	2	2	2	-0.158746	0.0542395	-0.0312837	-0.0343871	-0.162817	0	>10
PDGFRA	P16234	0.9194	6	5	5	-0.158669	-0.0237063	0.00873454	0.0298582	0.110099	0	>10
DAPK1	P53355	1	36	26	33	-0.155864	0.140435	0.0293379	-0.0071111	0.0799267	0	>10
PRKCB	P05771-2	1	75	25	56	-0.150549	0.219429	0.0729431	0.0250288	0.136586	0	>10
SYK	P43405	1	80	2	2	-0.147951	0.236157	0.0182603	0.0173157	0.0681803	0	>10
SYK	P43405-2	0.9896	79	1	1	-0.147951	0.236157	0.0182603	0.0173157	0.0681803	0	>10
CLK1	F8WBF5	1	6	4	4	-0.143249	0.0902456	-0.0217862	0.0270449	-0.0703989	0	>10
LRRK2	Q5S007	0.9998	13	7	12	-0.141397	0.0831561	-0.00738699	-0.0587591	0.0128504	0	>10
MAP4K2	Q12851	1	44	23	41	-0.138522	0.174598	0.0419162	-0.0146844	0.0548984	0	>10
PRKCD	Q05655	0.9981	8	2	3	-0.132969	0.0226185	-0.0144869	-0.0376558	-0.185728	0	>10
CDK1	P06493	1	101	26	85	-0.130685	0.208115	0.0614539	-0.000394141	0.0713415	0	>10
IKBKE	Q14164	1	27	18	21	-0.124879	0.2532	0.0692625	-0.0110675	0.0429807	0	>10
NEK3	J3KPF4	1	10	9	10	-0.124618	0.158022	0.0660592	0.0364997	0.0820731	0	>10
NME3	Q13232	0.9995	2	2	2	-0.121133	0.0655619	0.0677119	0.0342602	-0.0928547	0	>10
PKMYT1	I3L1V2	1	33	17	32	-0.119107	0.15904	0.0109279	-0.00506386	0.0483307	0	>10
MAP2K2	P36507	1	72	17	45	-0.115946	0.249928	0.0971292	0.0107559	0.0103906	0	>10
TESK2	Q96S53	1	6	4	6	-0.1154	0.208311	0.0442566	-0.0192554	-0.0794878	0	>10
RIOK3	B4E1Q4	1	4	3	3	-0.114315	0.062359	-0.0739684	-0.0979076	-0.0599774	0	>10
STK16	B8ZZN3	1	17	10	17	-0.114184	0.114631	-0.0107152	0.00429258	0.151002	0	>10
BUB1B	O60566	0.9997	5	5	5	-0.113923	-0.0794658	-0.0200012	-0.0121513	-0.0541438	0	>10
MAP3K11	Q16584	1	54	28	53	-0.113877	0.243936	0.0592725	-0.0041112	0.0613735	0	>10
CHEK1	F5H7S4	1	60	26	60	-0.112072	0.194437	0.0444069	0.00567063	0.0702214	0	>10
TNIK	F5H5M9	1	112	4	5	-0.111692	0.218519	0.0415022	0.0296866	0.0295477	0	>10
TNIK	F5H865	1	135	8	28	-0.111692	0.218519	0.0415022	0.0296866	0.0295477	0	>10
CDK17	Q00537	1	31	22	25	-0.111632	0.204696	0.0726445	0.0237987	0.0597811	0	>10
CDK2	G3V5T9	1	94	23	79	-0.110716	0.180529	0.0590016	0.0105457	0.054095	0	>10
SLK	Q9H2G2-2	1	203	98	195	-0.110125	0.229607	0.0796968	0.0303092	0.124765	0	>10
ADCK4	Q96D53	1	3	3	3	-0.106423	0.0689527	-0.00548397	-0.0879915	0.0081031	0	>10
CSNK2A1	E7EU96	1	117	19	107	-0.102387	0.2373	0.0408602	0.00591459	0.0927795	0	>10
CAMKK2	Q96RR4	1	33	22	33	-0.0992031	0.24601	0.057353	0.0165444	0.0717234	0	>10
MAP4K3	Q8IVH8	1	31	15	25	-0.0951918	0.194156	0.0660819	-0.000636294	0.0301835	0	>10
TAOK2	Q9UL54-2	1	35	3	4	-0.0935613	0.193235	0.0161949	-0.0299294	0.0146288	0	>10
CDK7	P50613	1	22	12	22	-0.090061	0.182997	0.0745026	0.0344664	0.0575151	0	>10
PHKG2	J3KNN3	1	46	23	44	-0.0899522	0.264876	0.0818997	-0.0151549	0.0930283	0	>10
BMPR2	Q13873	1	23	20	23	-0.0894302	0.212821	0.0547592	-0.0203903	0.056612	0	>10
JAK2	O60674	1	47	37	44	-0.0891681	0.222978	0.0334301	0.00275265	0.0902737	0	>10
CDK16	J3KN74	1	30	18	24	-0.0889971	0.226154	0.0650068	0.0178196	0.0599392	0	>10
IRAK4	Q9NWZ3	1	78	32	78	-0.0879554	0.269307	0.0691627	-0.00632384	-0.0362624	0	>10
IKBKB	O14920	0.9951	3	3	3	-0.0876073	-0.0611829	-0.0045411	0.0191657	0.0434007	0	>10
STK10	O94804	1	48	28	38	-0.0869063	0.213255	0.0488544	0.0295327	0.0404685	0	>10
CDK13	Q14004	1	44	4	6	-0.0867891	0.127211	0.0305006	0.0189936	0.164356	0	>10
CDK13	Q14004-2	0.9996	39	1	1	-0.0867891	0.127211	0.0305006	0.0189936	0.164356	0	>10
PLK1	P53350	1	24	18	24	-0.0857001	0.124845	0.0385911	0.016132	0.0313985	0	>10
WNK1	F5H2M7	0.9952	5	4	5	-0.0852425	-0.200728	-0.0454149	0.00660407	-0.60563	0	>10
TEC	P42680	1	57	39	54	-0.0838837	0.249373	0.0807187	0.0278941	0.112359	0	>10
RPS6KA5	O75582	1	32	22	30	-0.0827057	0.19246	0.0288631	0.000129745	0.164919	0	>10
TESK1	Q15569	1	9	5	5	-0.0816565	0.164914	0.0454362	-0.0111415	-0.0416617	0	>10
JAK3	P52333	0.9993	12	3	9	-0.0767004	0.124988	0.0411194	0.0403698	0.0205739	0	>10
CDC7	J3KQS2	1	17	16	17	-0.0757495	0.156143	0.0531573	-0.00247414	0.0309636	0	>10
BRAF	H7C560	0.9989	9	1	2	-0.0742271	0.18174	0.0832234	-0.0124558	0.110916	0	>10
BRAF	P15056	1	11	4	4	-0.0742271	0.18174	0.0832234	-0.0124558	0.110916	0	>10
MAPK7	Q13164	1	21	15	19	-0.0718515	0.121095	0.0490596	0.0352434	0.0574452	0	>10
PRKCA	P17252	1	36	13	18	-0.0716813	0.188593	0.0546995	0.0168102	0.106304	0	>10
HIPK3	Q9H422	1	12	5	5	-0.0711616	0.203405	0.0579058	0.0148678	0.0512929	0	>10
TRPM7	H0YLN8	0.9739	3	3	3	-0.069576	0.047661	0.00191597	0.00683536	0.0451835	0	>10
ACVR1B	P36896	0.9924	20	4	5	-0.0676303	0.235699	0.0130569	0.0166412	0.0541202	0	>10
CLK3	G5E959	0.9997	3	3	3	-0.0650445	0.121756	-0.0895442	-0.0186429	-0.0271361	0	>10
TRIM28	Q13263	1	34	23	31	-0.0648208	-0.170218	-0.0098459	-0.00364261	-0.0329946	0	>10
CSNK2A2	P19784	1	148	28	138	-0.0639209	0.229973	0.0697389	0.0213211	0.0905821	0	>10
MAP3K9	J3KPI6	1	9	5	6	-0.0635311	0.316125	0.0621634	0.0736038	0.0543557	0	>10
EEF2K	H3BRH4	0.9968	3	3	3	-0.0616199	-0.166464	-0.0137087	0.000537997	-0.0602838	0	>10
PDPK1	C9JWR9	0.9977	2	2	2	-0.0585628	0.0955939	0.0376496	0.067625	-0.0716347	0	>10
BMPR1A	P36894	1	13	11	13	-0.0564359	0.105295	-0.0150275	-0.00204165	0.0809358	0	>10
DAPK2	E9JGM7	0.9962	5	4	5	-0.0546371	0.0845011	-0.0020245	-0.0355432	-0.0495704	0	>10
RPS6KA1	E9PGT3	1	30	11	14	-0.0543231	0.0774054	0.0303628	-0.0157528	0.0419945	0	>10
BUB1	E9PC26	1	8	8	8	-0.0541833	0.145195	0.0512105	0.0149235	-0.00229366	0	>10
NEK2	P51955-4	1	42	26	40	-0.0528737	0.258605	0.0686881	0.00579936	0.0430659	0	>10
ATM	Q13315	1	12	10	12	-0.0527928	0.129929	0.0391129	-0.0373713	0.135531	0	>10
MAP3K5	Q99683	1	57	43	54	-0.0518607	0.236358	0.0565288	0.0278185	0.0896648	0	>10
HIPK1	J3KP92	1	25	10	16	-0.0510373	0.252859	0.0858998	0.040272	0.0545137	0	>10
ROCK1	Q13464	1	9	8	8	-0.0508208	-0.00800949	0.032149	0.0162944	-0.00594937	0	>10
NEK7	F8WAG2	0.9866	3	2	3	-0.0489965	0.080993	-0.0513671	-0.0857581	0.0104343	0	>10
ILK	B7Z1I0	1	8	7	8	-0.048896	0.13086	0.0722065	-0.00987194	0.0880488	0	>10
MAP3K6	O95382	1	30	24	27	-0.0484083	0.22157	0.0314056	0.0106794	0.0788593	0	>10
DYRK1A	Q13627-2	1	20	12	14	-0.0483794	0.244297	0.0078581	0.0262582	0.0648171	0	>10
GRK6	F8W9W2	1	4	3	3	-0.0466232	-0.00892713	0.0293683	-0.104835	0.0603006	0	>10
RIOK1	Q9BRS2	1	6	6	6	-0.0456049	-0.102618	0.00576274	0.0101391	-0.106222	0	>10
NME1	P15531	1	17	10	17	-0.0449135	-0.349042	-0.029876	0.00147142	-0.149486	0	>10
TAOK3	Q9H2K8	1	77	41	62	-0.0448477	0.269586	0.0930285	0.0423053	0.119241	0	>10
SRPK1	B4DS61	1	7	4	5	-0.0438385	-0.101654	-0.0313969	-0.0254711	0.0223384	0	>10
IRAK1	D3YTB5	1	11	7	11	-0.0419336	0.222739	0.0616025	-0.0172012	-0.00864381	0	>10
EPHA2	P29317	0.9982	9	3	3	-0.040124	-0.178158	0.00746216	-0.0225962	-0.0523225	0	>10
PIK3R4	Q99570	1	15	13	13	-0.0390576	0.101385	0.0173249	-0.00318899	-0.0207241	0	>10
RIPK1	Q13546	1	15	11	15	-0.0386518	0.136786	0.0458027	0.00790019	0.00958615	0	>10
EPHB4	P54760	1	112	45	101	-0.038288	0.267251	0.0519355	-0.00210007	0.147477	0	>10
PAK2	Q13177	1	13	10	13	-0.0380575	-0.298204	-0.0233033	-0.00844213	-0.144157	0	>10
RAF1	B4E0X2	1	8	4	5	-0.0378891	0.145184	-0.0203317	-0.0169205	0.0757115	0	>10
FER	P16591	1	91	51	89	-0.0374641	0.244865	0.0575867	0.00598707	0.0704419	0	>10
RPS6KA3	B4DG22	1	51	22	32	-0.0362823	0.21031	0.0639416	0.00883149	0.0779083	0	>10
OBSCN	H3BPX2	1	19	16	19	-0.0360655	0.0664262	-0.0277429	-0.0451714	-0.0625521	0	>10
CSK	P41240	1	8	6	8	-0.0351621	0.00761312	0.0256344	0.0314511	-0.0901206	0	>10
PRKACB	B1APG4	1	5	2	2	-0.0350435	-0.0299552	-0.0507883	-0.022004	-0.0671273	0	>10
MAP2K5	Q13163	1	40	16	40	-0.0349969	0.277815	0.0663065	-0.00421321	0.0321854	0	>10
LATS2	Q9NRM7	1	18	5	7	-0.0334471	0.1406	-0.0293806	-0.0151643	0.00666015	0	>10
RIOK2	Q9BVS4	1	72	33	72	-0.030679	0.210904	0.0794327	0.0207685	0.12971	0	>10
YES1	J3QRU1	1	111	17	39	-0.0287713	0.249732	0.0577213	0.0191276	0.0315666	0	>10
PKD1	P98161	0.9935	5	5	5	-0.0266942	0.0741315	0.0028435	0.0412617	0.0455415	0	>10
STK4	Q13043	1	70	21	46	-0.0239645	0.282403	0.0871466	0.0290878	-0.0184881	0	>10
MINK1	Q8N4C8-2	1	49	16	21	-0.0237561	0.189116	0.0550088	0.0287234	0.0169414	0	>10
ARAF	P10398	1	14	9	12	-0.0227345	0.125796	0.0557151	-0.0119777	-0.0152566	0	>10
CDC42BPB	Q9Y5S2	1	12	7	7	-0.0226969	0.169693	0.0228684	-0.0103571	0.13124	0	>10
JAK1	P23458	1	92	58	84	-0.022053	0.220995	0.0544894	0.00918063	0.100016	0	>10
ADRBK1	P25098	1	8	7	8	-0.0212673	0.0123699	-0.0194942	-0.0158498	-0.0172992	0	>10
LYN	P07948	1	130	7	12	-0.0198891	0.280895	0.0667071	-0.0370871	0.0777516	0	>10
LYN	P07948-2	1	121	2	3	-0.0198891	0.280895	0.0667071	-0.0370871	0.0777516	0	>10
CSNK1G1	Q9HCP0	1	5	4	5	-0.0183032	0.123915	0.0856951	0.0395587	0.0434369	0	>10
STK25	C9JJV0	0.9994	15	1	1	-0.0181868	0.258335	0.0770085	0.000926745	-0.00793199	0	>10
STK25	O00506	1	35	13	19	-0.0181868	0.258335	0.0770085	0.000926745	-0.00793199	0	>10
NTRK1	J3KP20	1	33	14	30	-0.017863	0.25637	0.0441734	0.00119444	0.161457	0	>10
CDK4	F8VTV8	1	4	2	4	-0.0150696	-0.0290724	0.064123	-0.00436677	0.0567752	0	>10
CSNK1D	H7BYT1	0.9993	10	4	5	-0.01456	0.153991	0.0984972	0.0394477	0.107727	0	>10
MAP2K1	Q02750	1	72	13	41	-0.013942	0.252252	0.0705481	0.0197142	-0.0146212	0	>10
STK3	Q13188	1	40	13	17	-0.0137339	0.204808	0.0472504	0.0275931	-0.0356277	0	>10
BTK	Q06187	1	91	42	87	-0.0133761	0.248335	0.0912899	0.023881	0.113305	0	>10
MTOR	P42345	1	35	29	34	-0.0127704	0.0898481	0.0379022	-0.0104322	0.0387586	0	>10
PRKDC	P78527	1	254	163	250	-0.0120695	0.118026	0.00291247	0.0032349	0.0592015	0	>10
NRBP1	Q9UHY1	0.9998	4	4	4	-0.0114815	-0.216677	-0.0107201	-0.0636613	-0.0611518	0	>10
OXSR1	O95747	0.9999	7	6	6	-0.0114337	-0.348664	-0.0380978	0.00635746	-0.0693205	0	>10
GAK	O14976	1	69	43	69	-0.0110998	0.182824	0.0676146	0.00084313	0.0905076	0	>10
NEK1	G5E9Z3	1	13	12	13	-0.0110548	0.150839	-0.0312724	0.00521769	0.0196271	0	>10
MERTK	E9PHX8	1	19	13	17	-0.0109183	0.24969	0.0659404	-0.00939822	0.146339	0	>10
CDK5	Q00535	1	36	18	35	-0.0103838	0.203484	0.0482534	0.0165942	0.00125275	0	>10
MAP2K7	O14733	1	5	4	5	-0.00838538	0.11453	0.0199019	-0.029299	-0.148265	0	>10
MLK4	Q5TCX8	1	3	2	2	-0.00733556	0.140942	0.0687995	0.0239342	0.027379	0	>10
FGFR3	P22607	1	27	11	11	-0.00716405	0.216925	0.077494	0.00496318	0.122146	0	>10
SCYL1	E9PK59	1	7	6	7	-0.006769	-0.0619136	-0.00554598	-0.0026709	0.0145126	0	>10
RPS6KB1	B4DLT4	0.9993	13	4	12	-0.00663057	0.065046	-0.0104216	0.0640891	0.129221	0	>10
ACVR2B	Q13705	1	15	10	14	-0.00578447	0.241195	0.0274655	-0.00341146	0.159532	0	>10
FAM20B	O75063	1	10	9	10	-0.00304378	0.101275	0.0367048	-0.0365298	0.0352797	0	>10
MAP3K10	Q02779	0.9951	10	6	6	-0.000665267	0.222701	0.0359425	-0.00817533	0.063233	0	>10
TAOK1	Q7L7X3	1	41	14	21	0.000395012	0.226425	0.0681024	0.0294752	0.11089	0	>10
BLVRA	P53004	1	8	6	8	0.000599948	-0.348231	-0.0639887	-0.0190625	-0.166088	0	>10
HIPK2	H7BXX9	1	18	5	6	0.0031012	0.258403	0.0812584	0.0316759	0.0750462	0	>10
ATR	Q13535	1	16	14	15	0.00387832	0.101281	0.0171665	-0.00647462	0.0720793	0	>10
PBK	B4DX68	1	7	6	7	0.00435661	-0.182998	-0.00608059	-0.0137066	0.013799	0	>10
EIF2AK2	E9PC80	0.9999	5	4	4	0.00629455	-0.357122	-0.15881	-0.00320716	-0.0873581	0	>10
MAPK1	P28482	1	276	20	234	0.0063117	0.256919	0.0647509	0.00313248	0.0824909	0	>10
CDC42BPA	F5H5N0	1	27	22	22	0.00710967	0.141262	0.00653856	0.00844768	0.0236435	0	>10
SPEG	Q15772	0.9691	5	5	5	0.0073134	-0.0883245	0.0211487	-0.019375	0.0277878	0	>10
TBK1	F5GZI4	0.9781	15	1	1	0.00816824	0.25	0.0231505	0.00877838	0.108284	0	>10
TBK1	Q9UHD2	1	196	47	175	0.00816824	0.25	0.0231505	0.00877838	0.108284	0	>10
INSR	P06213	1	21	16	18	0.011553	0.281972	0.063761	0.0336227	0.282404	0	>10
RIPK2	O43353	1	30	16	30	0.0117543	0.269636	0.0573192	-0.00205146	0.0526753	0	>10
FGR	P09769	0.9986	34	4	8	0.0118408	0.217106	-0.0303421	0.044433	-0.174811	0	>10
LIMK2	B5MC51	1	8	8	8	0.0121432	0.197329	0.028631	0.0419124	0.105952	0	>10
PKN3	Q6P5Z2	1	16	11	13	0.0133165	0.23725	0.0250367	0.00602801	-0.0316336	0	>10
SRC	P12931	1	51	9	15	0.0157845	0.258181	0.0842782	-0.00438529	0.0393578	0	>10
MAP2K3	P46734-2	1	14	11	14	0.0165942	0.238437	0.0741252	0.0191861	0.055463	0	>10
MAPK8	P45983-3	1	47	13	27	0.0184001	0.204342	0.0490287	0.00515047	0.0810214	0	>10
PAK6	G5E9R2	1	13	6	7	0.0189503	0.221804	0.040692	0.011698	0.0376158	0	>10
UHMK1	Q8TAS1	1	5	5	5	0.0191669	0.312919	0.0916749	-0.0161381	0.161662	0	>10
CDK6	Q00534	1	6	6	6	0.0206643	0.0272651	-0.00368922	0.0259631	0.0207462	0	>10
MAPK3	P27361	1	82	17	40	0.0215656	0.203563	0.0392566	-0.00233022	0.0595311	0	>10
PKN1	Q16512	1	41	20	36	0.0222833	0.25409	0.103145	0.0402451	0.178652	0	>10
BRD4	O60885	1	16	10	10	0.0246955	0.0961658	0.0440401	-0.0269655	0.0974426	0	>10
CSNK1A1	P48729	1	15	7	9	0.0267782	0.0495809	-0.00185277	-0.0176974	-0.0331413	0	>10
FRK	B4DY49	0.9997	10	4	6	0.0316917	0.166559	0.00116774	0.036731	0.0548279	0	>10
KSR1	F8WEA9	1	26	21	26	0.0319264	0.184712	0.040157	0.0184045	0.0696548	0	>10
PKN2	Q16513	1	25	14	20	0.0357123	0.232464	0.0807727	0.0141517	0.0872538	0	>10
TRRAP	F2Z2U4	1	22	21	21	0.0359294	0.0769939	0.0205078	0.0024359	0.0351979	0	>10
LIMK1	E9PC47	1	12	12	12	0.0413895	0.256774	0.0471135	0.00925782	0.112198	0	>10
MAPK9	P45984	1	54	11	34	0.0440036	0.219864	0.047159	0.0270884	0.0966304	0	>10
CIT	O14578	1	24	18	20	0.0442628	0.155529	0.0199069	0.0179718	0.0489882	0	>10
MAP3K4	F5H4R1	1	28	21	27	0.0450879	0.15111	0.0610249	0.00177684	0.106736	0	>10
CDKL5	O76039	1	12	4	9	0.0462825	0.11354	0.0668383	-0.0264471	0.227126	0	>10
RNASEL	Q05823	1	6	4	5	0.0487767	0.208779	0.102374	0.0325737	0.186248	0	>10
DAPK3	O43293	0.9991	7	5	5	0.0495422	0.173704	0.0551178	-0.0105118	0.073253	0	>10
STK24	B4DR80	1	45	11	17	0.0507606	0.270945	0.0511361	0.0113221	0.0607953	0	>10
PRKX	P51817	1	6	4	4	0.0526485	0.159477	0.0781952	0.0304215	0.0532811	0	>10
EIF2AK4	H0YME5	1	34	27	32	0.055748	0.169	0.0399531	0.0174832	0.0733825	0	>10
ADCK1	Q86TW2	1	21	16	20	0.0558306	0.2185	-0.0792373	-0.0200086	0.0452666	0	>10
DDR1	Q08345	1	32	20	31	0.0560089	0.25921	0.0670352	0.0144737	0.0793504	0	>10
TTN	H7C0U7	0.9651	9	2	4	0.0563613	0.0610619	0.0297102	-0.0230787	0.0833668	0	>10
TTN	K7ENY1	1	134	95	113	0.0563613	0.0610619	0.0297102	-0.0230787	0.0833668	0	>10
TTN	Q8WZ42-6	0.9669	12	5	5	0.0563613	0.0610619	0.0297102	-0.0230787	0.0833668	0	>10
ROCK2	E9PF63	1	15	11	11	0.0585867	-0.0859278	-0.00554745	0.00665677	-0.118969	0	>10
CDC42BPG	Q6DT37	1	13	13	13	0.0645364	0.183104	0.0363129	-0.00924253	0.0764089	0	>10
VRK2	Q86Y07	0.9896	3	3	3	0.0649629	-0.083673	-0.00401322	-0.0388662	-0.0954685	0	>10
RPS6KC1	B1APS8	0.9815	7	5	7	0.0657346	0.111305	0.0155884	0.038976	0.10285	0	>10
MAP3K7	O43318	1	35	15	28	0.06931	0.216712	0.0404901	0.0132025	0.0559461	0	>10
PRKD3	O94806	1	38	12	17	0.0745924	0.25813	0.0243428	-0.00967236	0.11111	0	>10
BAZ1B	Q9UIG0	1	24	18	24	0.0759118	-0.10655	-0.1464	0.0272579	-0.100671	0	>10
EPHA3	P29320	0.9988	7	3	3	0.0767914	0.0774151	0.037204	0.0664464	0.0595252	0	>10
PRKCE	Q02156	0.9043	8	3	3	0.0851209	-0.243242	-0.106665	-0.0528995	-0.107084	0	>10
CAMK1	Q14012	1	22	10	14	0.0856213	0.279278	0.0948831	0.00423712	0.0831786	0	>10
EPHB6	O15197	1	16	13	16	0.0860825	0.220609	0.0325761	-0.00324647	0.0212411	0	>10
KIT	P10721	1	14	11	13	0.0877008	0.229549	0.0518447	0.0228036	0.205584	0	>10
TTK	P33981	1	15	10	14	0.0884971	0.196655	0.0638895	0.0305077	0.086125	0	>10
GTF2F1	P35269	1	9	8	9	0.0928776	-0.165343	-0.057089	-0.00933274	0.0651423	0	>10
IGF1R	C9J5X1	1	31	20	28	0.0942031	0.259563	0.0583829	0.0228084	0.194049	0	>10
STK38	Q15208	1	16	12	16	0.0966574	0.172047	0.0814706	0.0249191	0.110524	0	>10
EIF2AK1	B4DIP4	0.99	5	2	5	0.0991474	-0.00764628	0.102227	0.22259	0.0744575	0	>10
ERN1	O75460	1	4	3	3	0.127143	0.207235	0.111319	-0.0399867	0.1284	0	>10
PRPF4B	F5H2U2	0.9087	2	2	2	0.136101	-0.0359025	-0.0635257	0.010253	-0.0984272	0	>10
SRPK2	P78362	1	6	3	4	0.141408	-0.0694896	-0.0317892	0.0336058	0.00189062	0	>10
SMG1	I3L0C1	1	11	9	10	0.152412	0.0308937	0.0212724	-0.0554609	0.151424	0	>10
KALRN	C9IZQ6	0.9987	6	5	5	0.169136	0.100758	0.123176	-0.00211208	0.0874514	0	>10
PRKCQ	Q04759	1	17	12	13	0.174866	0.262513	0.0647075	0.0477786	0.125364	0	>10
VRK3	E7EMG6	0.9936	3	3	3	0.193727	0.00798344	0.0353638	0.0616676	0.232695	0	>10
CAMK2G	Q5SWX3	1	108	6	6	0.232673	0.0483225	0.0888037	0.0265073	0.00295687	0	>10
CAMK2G	Q13555-8	0.969	112	1	1	0.232673	0.0483225	0.0888037	0.0265073	0.00295687	0	>10
CAMK2G	Q13555-9	1	113	1	2	0.232673	0.0483225	0.0888037	0.0265073	0.00295687	0	>10
CAMK1D	Q8IU85	0.9138	11	2	3	0.254137	0.414036	0.0456562	0.116564	0.161523	0	>10
GUCY2C	P25092	0.9631	6	6	6	0.297664	0.195029	0.0397703	0.0421684	0.32686	0	>10
ACTR2	P61160	1	13	11	13	-0.0518615	-0.0341702	-0.0149035	-0.0208348		0	N.D.
EPHA5	F8W9W0	0.9964	14	5	6	0.0415217	0.216998		0.0230393		0	N.D.
MAPK14	B4E0K5	0.9999	2	2	2				-0.169641		0	N.D.
SCYL2	F8VSC5	0.9713	6	6	6		-0.0391583	-0.00859787	-0.0249591	-0.0293031	0	N.D.
PSKH1	P11801	0.9022	4	3	4		-0.0715029				0	N.D.
RPS6KA2	Q15349	1	24	6	9		0.134587	0.0432819	0.0174123	0.0925912	0	N.D.
TRIM33	Q9UPN9	0.9999	2	2	2			-0.00627644	0.090775	-0.0726465	0	N.D.
MAST1	Q9Y2H9	0.9948	13	3	3			0.134855	0.0621537		0	N.D.
DYRK1B	Q9Y463	0.9997	8	2	2		0.292936	-0.0374637	0.0969539	0.12001	0	N.D.

## Sheet: A-1
GENE_OR_PROTEIN_ID	PROTEIN_AC	PROTEIN_PROBABILITY	SPECTRUM_COUNT	C_PEP	C_SPEC	10 uM A-1	1 uM A-1	0.1 uM A-1	0.01 uM A-1	0.001 uM A-1	0 uM A-1	RB50		Supplementary Table Legend:
ABL1	P00519	1	135	38	105	-0.568456	-0.4463	0.0863303	-0.0544237	-0.0141705	0	1.04731		1. PROTEIN_AC: Representative Uniprot protein accession number
ABL2	P42684	1	73	22	43	-0.39565	-0.427083	0.152987	0.0108367	-0.0181987	0	1.62803		2. GENE_NAME: Entrez gene name associated with Uniprot protein accession number
BCR	P11274	1	86	33	81	-0.40686	-0.37311	0.0936546	-0.0239604	-0.000331026	0	1.63061		3. PROTEIN_PROBABILITY: ProteinProphet-derived protein probability
GSK3B	P49841	1	102	12	34	-0.615537	-0.222177	0.269022	0.0164778	-0.0499108	0	3.06578		4. SPECTRUM_COUNT: Number of total redundant Mascot-derived peptide spectrum matches for this protein
GSK3A	P49840	1	131	11	63	-0.659422	-0.138789	0.136845	0.038306	0.0101398	0	3.257		5. C_PEP_QUANT: Number of unique peptide sequences for this protein that were used for protein quantitation (not shared with any other protein sequence in list of identified proteins)
YES1	P07947	1	108	10	44	-1.06409	-0.0644795	0.208042	0.0126186	0.00287838	0	3.4478		6. C_SPEC_QUANT: Number of unique spectra matched to this protein that were used for quantitation (not shared with any other protein sequence in list of identified proteins)
EPHB4	P54760	1	128	35	106	-0.432518	-0.17691	0.154503	0.0142018	0.00723442	0	4.46332		7. 10 uM A-1: Corresponding median Log10 fold change for all unique peptide sequences for this protein with 10 uM A-1 treatment relative to 0 uM A-1
SRC	P12931	1	69	9	26	-0.434243	-0.130901	0.219261	0.0124279	0.0481896	0	5.58276		8. 1 uM A-1: Corresponding median Log10 fold change for all unique peptide sequences for this protein with 1 uM A-1 treatment relative to 0 uM A-1
BMP2K	Q9NSY1	1	141	28	128	-0.534209	-0.0437014	0.224613	0.0177273	0.0258373	0	5.85137		9. 0.1 uM A-1: Corresponding median Log10 fold change for all unique peptide sequences for this protein with 0.1 uM A-1 treatment relative to 0 uM A-1
AAK1	Q2M2I8	1	106	25	93	-0.375029	-0.135627	0.144578	0.00734797	-0.0179265	0	6.21557		10. 0.01 uM A-1: Corresponding medianLog10 fold change for all unique peptide sequences for this protein with 0.01 uM A-1 treatment relative to 0 uM A-1
LYN	P07948	1	99	20	72	-0.580753	0.0451392	0.248815	0.00971499	0.00880598	0	7.00658		11. 0.001 uM A-1: Corresponding median Log10 fold change for all unique peptide sequences for this protein with 0.001 uM A-1 treatment relative to 0 uM A-1
PTK2	Q05397	1	181	48	168	-0.422409	0.000950618	0.195343	-0.0423749	0.0229855	0	8.17512		12. 0 uM A-1: Corresponding median Log10 fold change for all unique peptide sequences for this protein with 0 uM A-1 treatment relative to 0 uM A-1
MAST3	O60307	1	35	20	30	-0.327351	-0.0859962	0.216854	-0.00231174	-0.00395089	0	8.90208		13. RB50: residual binding 50 value as calculated in methods section
AURKB	Q96GD4	1	64	18	59	-0.37589	0.00151092	0.178717	-0.0453647	0.00841758	0	9.18699
AURKA	O14965	1	50	18	46	-0.410185	0.114887	0.235641	0.0160145	0.0475925	0	>10
RIPK2	O43353	1	17	6	15	-0.390621	0.0962503	0.213482	0.0301556	0.0247762	0	>10
FYN	P06241	1	53	10	12	-0.370284	0.0879245	0.263891	0.0467978	0.0498146	0	>10
PRKAA1	Q13131	1	201	33	201	-0.342267	0.0898064	0.182736	-0.039966	-0.00156972	0	>10
CSK	P41240	1	11	10	11	-0.309633	0.0393517	0.231669	0.0565823	-0.0052548	0	>10
CDK9	P50750	1	40	14	40	-0.304745	0.06578	0.260965	-0.0311481	-0.00127815	0	>10
NEK9	Q8TD19	1	150	38	146	-0.294656	0.112936	0.218403	0.0377955	0.0180851	0	>10
PAK4	O96013	1	125	24	109	-0.293174	0.040599	0.180925	-0.0270098	-0.0446675	0	>10
BTK	Q06187	1	67	30	64	-0.280592	0.0512184	0.233646	0.0338072	0.00102617	0	>10
MASTL	Q96GX5	1	49	22	45	-0.280184	0.117567	0.247349	0.0130335	0.00805069	0	>10
WEE1	P30291	1	64	28	64	-0.270114	0.0573779	0.205144	-0.0839497	0.0169815	0	>10
TNK2	Q07912	0.9999	7	5	5	-0.262726	0.0556762	0.241513	0.0409877	-0.0143224	0	>10
AURKC	Q9UQB9	1	17	8	11	-0.248011	-0.0299647	0.170017	-0.0280381	0.00393022	0	>10
STK16	O75716	1	18	11	18	-0.246159	0.0906144	0.185881	0.00311498	0.0622597	0	>10
BAZ1B	Q9UIG0	1	18	16	18	-0.246152	-0.0824019	0.247335	-0.134534	-0.0553959	0	>10
ACVR1	Q04771	1	47	12	43	-0.244032	0.266423	0.514307	0.211445	0.033538	0	>10
BRD2	P25440	1	54	26	47	-0.241554	0.0144605	0.156969	-0.0278169	0.013017	0	>10
MAPK14	Q16539	1	7	4	7	-0.240539	-0.0797607	0.186045	-0.15771	-0.0505123	0	>10
CLK3	P49761	1	7	6	7	-0.236748	0.0342425	0.330565	-0.104249	-0.0579327	0	>10
MAST2	Q6P0Q8	0.9999	15	5	5	-0.229084	-0.0791461	0.253294	-0.0233461	-0.0187937	0	>10
CDK2	P24941	1	104	14	83	-0.215929	0.103	0.20758	0.0262219	-0.00483187	0	>10
CLK2	P49760	1	17	13	17	-0.214655	0.00634947	0.283007	-0.0971151	-0.117804	0	>10
RPS6KA4	O75676	1	14	8	9	-0.212919	0.0300731	0.258169	-0.0989982	-0.0124297	0	>10
EPHB6	O15197	1	31	17	29	-0.209915	0.0904774	0.217661	0.0670646	-0.00321917	0	>10
CDK10	Q15131	1	27	16	27	-0.207507	-0.00378261	0.210496	-0.00686985	0.0137554	0	>10
MELK	Q14680	1	34	16	34	-0.204839	0.0211305	0.265033	0.0258568	-0.0165092	0	>10
MAP2K7	O14733	0.9976	5	4	4	-0.197322	-0.00499064	0.250541	-0.0761256	-0.0280466	0	>10
SRPK2	P78362	0.9955	5	2	4	-0.193024	0.013326	0.222312	-0.0843646	0.0329912	0	>10
MAPK1	P28482	1	309	16	267	-0.1919	0.172084	0.188908	-0.0130051	0.0167304	0	>10
JAK3	P52333	0.9966	8	4	8	-0.188724	0.0462759	0.117375	-0.0448996	0.0201035	0	>10
CDK12	Q9NYV4	1	77	35	64	-0.186978	0.0837983	0.247431	-0.0646076	-0.0306359	0	>10
CDKL5	O76039	0.9815	11	5	8	-0.1847	0.0269331	0.228115	-0.030009	-0.00291722	0	>10
PLK4	O00444	1	12	8	12	-0.183401	0.0606961	0.155478	-0.0226679	0.00203277	0	>10
SLK	Q9H2G2	1	195	66	188	-0.182953	0.127284	0.214676	-0.00344949	0.00314512	0	>10
PDK4	Q16654	0.9845	3	2	3	-0.178638	-0.0292662	0.134234	-0.0687383	-0.025608	0	>10
MARK2	Q7KZI7	1	59	22	35	-0.17685	0.0518932	0.21808	-0.0373598	-0.00243975	0	>10
ULK3	Q6PHR2	1	42	17	40	-0.175716	0.110531	0.225305	-0.0357637	0.0673166	0	>10
MAP4K2	Q12851	1	44	19	40	-0.172678	0.0417935	0.176725	-0.0238941	-0.0198981	0	>10
CSNK2A2	P19784	1	157	21	152	-0.172123	0.11128	0.215036	-0.0143392	0.00110321	0	>10
TYK2	P29597	1	72	30	60	-0.170005	0.109087	0.250943	-0.00292587	0.00484734	0	>10
KSR1	Q8IVT5	1	13	12	13	-0.169921	0.0237717	0.173442	-0.0378789	-0.0157736	0	>10
CHEK1	O14757	1	59	25	59	-0.169426	0.0930576	0.215789	-0.0182259	0.00384857	0	>10
LATS1	O95835	1	66	22	52	-0.168368	0.0511094	0.238945	-0.0673037	0.00510065	0	>10
CDK11B	P21127	1	100	8	16	-0.168245	-0.0033143	0.356714	-0.120059	0.0214972	0	>10
MAP4K5	Q9Y4K4	1	73	27	64	-0.166761	0.0906682	0.205485	-0.0085442	0.00906906	0	>10
PTK2B	Q14289	1	153	54	149	-0.166625	0.128439	0.214899	0.00815235	0.00620491	0	>10
CAMKK1	Q8N5S9	1	27	15	27	-0.164922	0.123858	0.205865	0.0256792	0.0336706	0	>10
MAP4K3	Q8IVH8	1	28	12	19	-0.16276	0.0248898	0.185645	-0.0473016	-0.0315295	0	>10
TGFBR1	P36897	1	62	17	46	-0.16212	0.234151	0.367822	0.0878095	-0.00951225	0	>10
TNK1	Q13470	1	46	25	46	-0.154943	0.0685997	0.227914	-0.0227191	0.0223429	0	>10
TLK1	Q9UKI8	1	30	10	11	-0.15184	0.0728141	0.242541	0.0057295	0.0184416	0	>10
MAP2K1	Q02750	1	77	13	46	-0.150093	0.156452	0.177666	0.0469187	0.00226981	0	>10
MAPK9	P45984	1	66	10	31	-0.148901	0.155137	0.248685	-0.013938	0.00314954	0	>10
PRKDC	P78527	1	286	158	284	-0.148645	0.0792104	0.232588	0.00810719	0.000146132	0	>10
MAPKAPK5	Q8IW41	1	45	14	44	-0.145711	0.137821	0.257744	-0.00410886	0.0153229	0	>10
MAP3K3	Q99759	1	38	15	26	-0.140863	0.0205408	0.242937	-0.0287169	0.035779	0	>10
RPS6KA5	O75582	1	29	21	23	-0.139502	0.113765	0.237059	0.0166758	0.0106172	0	>10
CAMKK2	Q96RR4	1	45	17	44	-0.139197	0.0974285	0.201159	-0.0087013	0.0332923	0	>10
NRBP1	Q9UHY1	0.9873	3	2	2	-0.139039	-0.0158423	0.270757	-0.20725	0.0923743	0	>10
JAK1	P23458	1	101	46	88	-0.137794	0.0849443	0.250672	-0.0301349	0.0142667	0	>10
NEK2	P51955	1	17	9	15	-0.137713	0.0552458	0.259857	0.0173868	-0.0333489	0	>10
TEC	P42680	1	13	9	13	-0.137079	-0.00298384	0.249748	-0.041316	-0.0266234	0	>10
TBK1	Q9UHD2	1	218	45	210	-0.136844	0.127814	0.203883	0.00415341	0.0165822	0	>10
HIPK2	Q9H2X6	1	20	7	12	-0.135999	0.0332833	0.244174	-0.0489444	0.0223696	0	>10
TNIK	Q9UKE5	1	78	22	54	-0.133129	0.118557	0.244919	0.0227152	0.00949449	0	>10
MAPK7	Q13164	1	18	13	14	-0.132904	0.02846	0.154739	-0.0502264	-0.0181292	0	>10
CDK5	Q00535	1	34	13	34	-0.127422	0.142095	0.269869	0.0546379	0.0307062	0	>10
PKMYT1	Q99640	1	15	9	13	-0.124052	0.0923751	0.251703	-0.0396852	0.0420767	0	>10
MAP2K2	P36507	1	63	13	32	-0.122979	0.182637	0.216242	0.0498915	0.00271425	0	>10
MARK3	P27448	1	59	21	35	-0.11965	0.0642174	0.242544	-0.0436588	-0.0271845	0	>10
ADCK1	Q86TW2	1	7	5	6	-0.11902	0.0987344	0.235013	-0.0397728	0.0467895	0	>10
HIPK1	Q86Z02	1	27	13	22	-0.118111	0.090662	0.227459	-0.0603709	0.01554	0	>10
PHKG2	P15735	1	43	19	43	-0.117697	0.101292	0.229241	0.0545099	0.0293158	0	>10
CDK1	P06493	1	103	18	84	-0.116461	0.128813	0.207661	-0.0181925	0.0613775	0	>10
CLK4	Q9HAZ1	0.9985	4	3	3	-0.115291	-0.110373	0.21902	-0.114662	-0.0413299	0	>10
RIOK2	Q9BVS4	1	38	17	36	-0.113659	0.0890151	0.210586	-0.0032652	0.0100805	0	>10
MAP3K2	Q9Y2U5	1	50	15	38	-0.111927	0.05878	0.213458	-0.0127242	0.00315773	0	>10
SRPK1	Q96SB4	1	18	14	16	-0.111491	0.0896678	0.247696	-0.0133536	0.0314272	0	>10
NEK7	Q8TDX7	0.9998	3	3	3	-0.110678	0.100076	0.211236	0.116159	-0.0145371	0	>10
CDK7	P50613	1	19	10	19	-0.105148	0.136172	0.240217	0.0813127	0.000270949	0	>10
CLK1	P49759	1	16	15	15	-0.103538	0.0642517	0.231255	0.0231676	0.0438932	0	>10
PRKCB	P05771	1	61	13	34	-0.100744	0.189418	0.314735	0.0675561	0.00750349	0	>10
SPEG	Q15772	0.9933	10	9	10	-0.0998552	-0.0194933	0.174108	-0.0892427	-0.150602	0	>10
BMPR1A	P36894	1	12	9	12	-0.0971518	0.0755445	0.287521	0.053781	-0.019551	0	>10
CSNK1A1	P48729	1	10	5	6	-0.0963046	-0.056844	0.302263	0.027277	-0.0315756	0	>10
LIMK2	P53671	0.9889	10	5	5	-0.0958325	0.0995779	0.268864	-0.0187133	-0.0269928	0	>10
EPHA2	P29317	0.9995	13	4	4	-0.0948621	-0.171575	0.300956	-0.0906714	-0.181097	0	>10
DDR1	Q08345	1	40	23	38	-0.0940441	0.125337	0.281885	0.0377622	0.0280997	0	>10
MAPK8	P45983	1	51	7	16	-0.0938338	0.177939	0.160693	-0.0806018	0.0165731	0	>10
NEK1	Q96PY6	1	27	25	26	-0.0922627	0.0410755	0.184017	-0.0163332	-0.0142487	0	>10
TAOK2	Q9UL54	1	32	8	14	-0.0919118	0.0855566	0.234325	0.0195893	-0.0633347	0	>10
MAPK3	P27361	1	76	13	34	-0.0915467	0.1826	0.19663	0.0499977	-0.00313119	0	>10
PLK1	P53350	1	13	12	13	-0.0902471	0.0570518	0.266523	0.0116859	0.011304	0	>10
MAP3K1	Q13233	1	32	23	32	-0.0900484	0.0576656	0.236475	0.0549048	0.0252818	0	>10
TAOK3	Q9H2K8	1	41	17	26	-0.0896316	0.0980983	0.260452	0.00474861	0.0189824	0	>10
FER	P16591	1	56	32	51	-0.0878963	0.143022	0.262849	0.02321	0.0412584	0	>10
CDK13	Q14004	1	45	22	32	-0.0878199	0.0890466	0.288658	-0.00141851	-0.000897018	0	>10
TLK2	Q86UE8	1	29	7	10	-0.0877985	0.0848808	0.202239	0.00472208	0.0216642	0	>10
MAP3K11	Q16584	1	27	16	26	-0.0877968	0.0377747	0.22341	-0.00611493	-0.00386997	0	>10
JAK2	O60674	1	38	30	36	-0.0870291	0.142617	0.276519	0.0538403	-0.0150061	0	>10
PRKCZ	Q05513	0.9772	6	4	5	-0.0870066	0.0238153	0.117785	-0.150945	0.0365325	0	>10
DCLK2	Q8N568	0.9933	4	3	4	-0.0854754	-0.0170215	0.183497	-0.105074	-0.00217854	0	>10
LRRK2	Q5S007	1	34	12	33	-0.0854277	0.015659	0.188045	0.00342558	0.00442697	0	>10
CDK16	Q00536	1	25	15	20	-0.0849276	0.123299	0.215617	0.0381852	0.0182495	0	>10
RAF1	P04049	0.9999	6	3	3	-0.0841882	0.0661079	0.265204	-0.0793751	-0.0112243	0	>10
INSR	P06213	1	20	15	16	-0.0838594	0.0452257	0.290883	-0.0652085	-0.0366036	0	>10
BMPR2	Q13873	1	10	10	10	-0.0825755	0.0560829	0.371605	-0.0344087	-0.0189833	0	>10
ACTR2	P61160	1	10	9	10	-0.0820309	0.0561309	0.238808	-0.0572123	0.101721	0	>10
CDK17	Q00537	1	10	5	5	-0.081274	0.116953	0.209244	0.0214714	-0.00907752	0	>10
CDC42BPA	Q5VT25	1	24	15	18	-0.0785603	0.0450393	0.223933	-0.0153378	0.00355188	0	>10
PRKCA	P17252	1	35	8	11	-0.0783995	0.113093	0.228601	0.059401	0.0442176	0	>10
DYRK1A	Q13627	1	17	14	17	-0.0782246	0.106638	0.228189	-0.0254931	0.0330543	0	>10
STK17A	Q9UEE5	1	8	6	7	-0.0771007	0.0477212	0.301068	-0.0122765	0.0092435	0	>10
PRKD3	O94806	1	51	15	31	-0.0758655	0.120764	0.362068	0.0589774	0.0383646	0	>10
STK10	O94804	1	26	13	18	-0.0756461	0.0978253	0.196186	-0.00752141	-0.0148732	0	>10
ARAF	P10398	1	12	7	9	-0.0729139	0.0375665	0.320361	-0.134657	0.0184578	0	>10
NTRK1	P04629	1	39	12	39	-0.071036	0.129115	0.246935	-0.0434199	-0.00198815	0	>10
MAP3K5	Q99683	1	47	30	43	-0.0701654	0.0525549	0.153308	-0.00522274	-0.00942145	0	>10
CDC42BPG	Q6DT37	1	11	11	11	-0.069906	0.0466276	0.31355	0.0792773	-0.00698316	0	>10
CSNK2A1	P68400	1	204	3	72	-0.0688052	0.100161	0.206603	-0.0329665	0.00187077	0	>10
MAP2K5	Q13163	1	40	16	40	-0.0681584	0.0818456	0.224215	-0.00710541	0.0253229	0	>10
TGFBR2	P37173	1	8	8	8	-0.0677581	0.00385926	0.1651	0.127457	-0.015207	0	>10
CDC7	O00311	1	17	13	17	-0.0665752	0.0169216	0.220471	-0.0467599	-0.00384305	0	>10
IKBKE	Q14164	1	22	12	14	-0.0661279	0.0560135	0.198234	-0.0369008	0.00623826	0	>10
GRK4	P32298	0.9765	3	2	3	-0.0652586	0.00221395	0.119282	-0.0570476	-0.0375595	0	>10
MAPK6	Q16659	1	54	20	39	-0.0632087	0.0538568	0.162133	-0.0208521	-0.00478017	0	>10
TTN	Q8WZ42	1	157	118	153	-0.0629561	-0.0205104	0.223303	0.0151995	-0.0387424	0	>10
STK24	Q9Y6E0	1	36	7	14	-0.0627761	0.191049	0.2347	0.0647159	0.0208416	0	>10
OBSCN	Q5VST9	1	14	13	14	-0.0627443	-0.0381158	0.162779	0.0300454	-0.023041	0	>10
BRD4	O60885	1	17	5	6	-0.0625823	0.0320554	0.275081	0.0206343	0.0107733	0	>10
MAP2K3	P46734	1	8	6	8	-0.0621853	0.0595419	0.251829	0.0242429	-0.00564192	0	>10
GAK	O14976	1	51	32	51	-0.0615531	0.131118	0.273903	0.083768	0.0106976	0	>10
ALPK2	Q86TB3	0.9631	5	4	5	-0.0611246	0.0842999	0.193748	-0.0392434	0.0492741	0	>10
STK38	Q15208	1	6	6	6	-0.0605096	0.0895717	0.185554	0.0738355	-0.0388056	0	>10
MAP3K6	O95382	1	28	18	25	-0.0597576	0.0491644	0.248992	-0.0303165	-0.00548591	0	>10
RPS6KA1	Q15418	0.9999	14	3	3	-0.0574489	0.0130253	0.125299	0.00749845	0.00526408	0	>10
TRRAP	Q9Y4A5	1	15	13	15	-0.0569482	-0.012568	0.146904	0.0321656	-0.0273764	0	>10
RNASEL	Q05823	1	10	8	9	-0.0542374	0.102972	0.173755	0.0130082	0.0353831	0	>10
STK11	Q15831	0.9996	5	5	5	-0.0533524	0.0462237	0.227288	-0.0241629	0.0247392	0	>10
STK4	Q13043	1	65	14	39	-0.0529448	0.144834	0.188867	0.047569	0.0443401	0	>10
MERTK	Q12866	1	18	13	16	-0.0528117	0.0534456	0.192135	0.0370557	-0.0179163	0	>10
PDPK1	O15530	0.9905	6	3	3	-0.0525403	0.223145	0.237206	0.17089	-0.025962	0	>10
TRIM28	Q13263	1	19	17	18	-0.0494759	0.16628	0.307977	0.0226752	0.0464665	0	>10
PKN3	Q6P5Z2	1	22	15	19	-0.0477316	0.0783015	0.253105	0.0969611	-0.0100492	0	>10
PAK2	Q13177	0.9607	7	3	3	-0.0470311	0.0704483	0.217207	-0.0218767	0.0389906	0	>10
FGFR3	P22607	1	16	6	8	-0.0454339	0.049008	0.231965	0.0807923	0.01093	0	>10
STK25	O00506	1	24	8	11	-0.0452367	0.136666	0.211398	0.0432916	0.00201471	0	>10
EIF2AK2	P19525	0.9992	8	6	8	-0.0428656	0.00237246	0.209004	-0.0446319	0.0217252	0	>10
CAMK2A	Q9UQM7	0.999	42	2	2	-0.037428	-0.0446872	-0.133045	-0.02413	-0.333845	0	>10
GTF2F1	P35269	1	11	7	10	-0.0368942	0.0433507	0.236002	0.0304813	0.0833133	0	>10
IRAK4	Q9NWZ3	1	72	25	72	-0.0363477	0.136927	0.213866	0.0193794	0.0478432	0	>10
NEK8	Q86SG6	1	8	5	8	-0.0354039	0.0325185	0.207817	-0.0329012	-0.0554876	0	>10
MINK1	Q8N4C8	1	34	8	8	-0.0351184	0.0374151	0.252427	0.0369345	0.0156231	0	>10
MAP3K4	Q9Y6R4	1	14	13	14	-0.0321437	0.0516646	0.225548	0.034779	0.0146591	0	>10
KALRN	O60229	0.9999	17	10	12	-0.0307564	0.0704313	0.24638	0.0596751	0.0353633	0	>10
MTOR	P42345	1	21	19	20	-0.0282004	0.0247918	0.260394	0.00303972	0.0218388	0	>10
RPS6KA3	P51812	1	27	13	16	-0.0273059	0.0842854	0.223094	0.0266914		0	>10
IGF1R	P08069	1	24	16	20	-0.0253166	0.0662579	0.214513	0.0547285	0.020973	0	>10
SYK	P43405	1	32	20	31	-0.0245594	0.159384	0.227056	0.0344847	-0.00447255	0	>10
CDK6	Q00534	1	8	7	8	-0.023835	0.163575	0.333738	0.000965654	-0.0179113	0	>10
IRAK1	P51617	1	8	6	8	-0.0222886	0.0944886	0.243876	0.0566561	0.033321	0	>10
PDIK1L	Q8N165	1	6	6	6	-0.0172831	0.136836	0.208949	0.043849	-0.0212512	0	>10
CAMK2G	Q13555	1	100	15	63	-0.0169477	0.242023	0.326622	0.0961005	0.076807	0	>10
BRD3	Q15059	0.9953	9	3	3	-0.016387	0.0718824	0.277932	0.038175	0.0923844	0	>10
DAPK1	P53355	1	16	13	14	-0.0142449	0.0420523	0.332301	-0.00355569	0.0377922	0	>10
HIPK3	Q9H422	1	10	6	7	-0.0127074	0.0544722	0.322059	0.0980036	0.0404868	0	>10
ADRBK1	P25098	0.9654	6	6	6	-0.0124203	0.0245677	0.239479	-0.0227433	-0.030106	0	>10
PKN2	Q16513	1	12	6	7	-0.0113418	0.00154257	0.209125	0.0326124	-0.0231725	0	>10
MAP4K4	O95819	1	32	7	9	-0.0108781	0.1156	0.287156	0.064995	-0.0446558	0	>10
PKN1	Q16512	1	40	19	32	-0.00941118	0.0882939	0.250005	0.0639625	-0.0159576	0	>10
ATM	Q13315	1	21	17	21	-0.00926621	0.0437244	0.198992	0.00864769	0.00966328	0	>10
IKBKB	O14920	0.9973	3	3	3	-0.00890726	0.0804529	0.204783	0.0491315	0.00935012	0	>10
RIPK1	Q13546	1	17	10	17	-0.00828778	0.139277	0.282466	0.0327918	0.0672207	0	>10
BUB1B	O60566	1	9	6	8	-0.00346789	0.134928	0.240843	0.0678442	0.0266118	0	>10
STK3	Q13188	1	40	11	15	-0.00300343	0.159731	0.264464	0.0212935	-0.0119465	0	>10
CIT	O14578	1	15	9	14	0.00149835	-0.0336627	0.18457	-0.0227342	0.031592	0	>10
RIOK3	O14730	0.9999	7	6	6	0.00196356	0.0291226	0.239771	0.0580432	0.00824552	0	>10
CDC42BPB	Q9Y5S2	0.9932	19	10	12	0.00272489	0.0773284	0.259306	-0.0885084	-0.0547335	0	>10
AXL	P30530	0.9998	5	2	3	0.00326189	-0.0316007	0.423624	-0.0536053	-0.0230449	0	>10
TRIO	O75962	0.9514	9	8	8	0.0042169	-0.0214545	0.191475	-0.0149473	-0.0223352	0	>10
OXSR1	O95747	1	14	11	13	0.00859796	0.0367476	0.202634	-0.00225528	-0.0126048	0	>10
MAST4	O15021	1	22	11	16	0.00866413	0.0756973	0.326839	0.0472331	0.0166405	0	>10
MAP3K9	P80192	1	5	4	4	0.00902983	-0.00802875	0.26276	-0.00522957	0.0254443	0	>10
CAMK2D	Q13557	1	53	7	11	0.00996295	0.0737368	0.16041	0.0148335	0.0134486	0	>10
MAP3K7	O43318	1	20	11	15	0.010343	0.195431	0.225611	0.0357212	0.0131465	0	>10
TESK2	Q96S53	0.9985	10	8	10	0.0134192	0.0682086	0.241902	0.0460397	-0.078864	0	>10
COL4A3BP	Q9Y5P4	1	5	5	5	0.0137529	0.168661	0.381676	0.138623	0.0278535	0	>10
SMG1	Q96Q15	0.9735	14	10	11	0.015707	-0.0165324	0.135875	0.0752784	-0.0196499	0	>10
BLVRA	P53004	0.9975	2	2	2	0.016576	0.0741859	0.229298	-0.0912293	0.0984198	0	>10
ACVR2B	Q13705	0.9976	6	3	3	0.0193924	0.156511	0.297855	-0.0175167	-0.0482037	0	>10
TAF1L	Q8IZX4	0.9985	17	2	7	0.0206458	0.067268	0.193901	0.0822548	-0.0717052	0	>10
TAOK1	Q7L7X3	1	35	9	10	0.0232853	0.123402	0.174503	-0.0477281	0.0132466	0	>10
RIOK1	Q9BRS2	1	6	4	6	0.0278788	-0.00275584	0.283094	-0.0189814	-0.0159898	0	>10
LIMK1	P53667	1	7	6	7	0.0280691	0.0383345	0.312885	-0.00584934	-0.0267438	0	>10
ATR	Q13535	1	27	16	27	0.0324155	0.0860738	0.286746	0.166926	-0.0192642	0	>10
EEF2K	O00418	0.9564	9	7	9	0.0363313	0.183901	0.460484	0.152307	0.115049	0	>10
CAMK1	Q14012	1	13	8	13	0.0383927	0.115614	0.193209	-0.00733432	0.0612924	0	>10
EIF2AK1	Q9BQI3	1	7	6	7	0.0406538	0.0812387	0.254458	0.205767	-0.0755803	0	>10
TP53RK	Q96S44	1	4	4	4	0.040986	-0.0220838	0.250076	0.0264442	0.0267819	0	>10
VRK1	Q99986	0.9994	4	4	4	0.0435666	0.0544495	0.223972	-0.0502828	0.0651389	0	>10
PRKCQ	Q04759	1	12	6	7	0.0495753	0.163265	0.323334	0.137515	0.0304257	0	>10
STK17B	O94768	1	10	6	9	0.0516853	0.0733983	0.315942	0.0872087	0.0196654	0	>10
KIT	P10721	0.9974	13	6	7	0.0555558	-0.0250728	0.134937	0.121805	0.037796	0	>10
ERN2	Q76MJ5	0.987	5	2	4	0.0556712	-0.022413	0.589713	-0.0599751	-0.0145521	0	>10
ROCK1	Q13464	0.9911	10	7	8	0.0599203	-0.0390441	0.270073	0.100998	-0.0352769	0	>10
EIF2AK4	Q9P2K8	1	24	19	23	0.0606291	0.123587	0.345154	0.040967	-0.0016257	0	>10
MAP3K10	Q02779	0.9808	12	7	8	0.0658695	0.0487583	0.371292	0.0606526	-0.0782562	0	>10
CSNK1E	P49674	0.9984	6	4	4	0.0911352	-0.0138831	0.21397	-0.0123651	-0.00207831	0	>10
ERN1	O75460	0.9988	8	4	4	0.0933855	0.0400844	0.150391	-0.0972786	-0.0415528	0	>10
PKD1	P98161	0.9959	6	5	6	0.0977984	-0.0125883	0.237906	0.222016	-0.0363525	0	>10
NEK3	P51956	0.9989	2	2	2	0.185481	0.149206	0.385415	0.284028	0.116278	0	>10
PAK6	Q9NQU5	0.9885	4	3	3	0.189324	0.0619982	0.323906	0.0967444	0.134178	0	>10
ZAK	B4DQ47	1	33	4	12	0.201933	0.155179	0.364563	0.407135	0.0782925	0	>10
WNK1	Q9H4A3	0.9647	8	4	5	0.259263	0.13972	0.269373	0.0889453	0.0781447	0	>10
PAK7	Q9P286	0.9707	10	3	4	0.29672	0.159682	0.202597	0.432858	-0.110567	0	>10
BRDT	Q58F21	0.9987	7	4	7	0.37552	0.16434	0.437062	0.361945	-0.0515023	0	>10
SIK2	Q9H0K1	1	9	7	9	-0.156686		0.213204	0.00484713	0.0292012	0	N.D.
FAM20B	O75063	1	8	7	8	-0.0511735		0.307663	-0.00244082	0.0024415	0	N.D.
ROCK2	O75116	0.9999	10	6	7	-0.0400756		0.15397	0.0122449	-0.040401	0	N.D.
PBK	Q96KB5	1	14	6	14	0.055509	0.0899124	0.254856		0.0291903	0	N.D.
LATS2	Q9NRM7	0.9992	18	3	5	0.121496		0.218999	0.217579	-0.0441364	0	N.D.
ACVR1B	P36896	1	28	8	12		-0.0267775	0.235193	-0.0225217	-0.0488725	0	N.D.

## Sheet: A-2
GENE_OR_PROTEIN_ID	PROTEIN_AC	PROTEIN_PROBABILITY	SPECTRUM_COUNT	C_PEP	C_SPEC	10 uM A-2	1 uM A-2	0.1 uM A-2	0.01 uM A-2	0.001 uM A-2	0 uM A-2	RB50		Supplementary Table Legend:
GSK3A	P49840	1	69	6	36	-0.87915	-0.732636	-0.476052	-0.0993188	-0.184485	0	0.0460818		1. PROTEIN_AC: Representative Uniprot protein accession number
GSK3B	P49841	1	54	7	21	-0.950825	-0.715304	-0.446837	-0.089463	-0.194971	0	0.0529954		2. GENE_NAME: Entrez gene name associated with Uniprot protein accession number
ABL1	P00519	1	80	29	64	-0.567349	-0.509611	-0.381388	-0.124666	-0.146278	0	0.0704979		3. PROTEIN_PROBABILITY: ProteinProphet-derived protein probability
BCR	P11274	1	72	30	70	-0.49596	-0.484336	-0.330606	-0.075396	-0.125418	0	0.113621		4. SPECTRUM_COUNT: Number of total redundant Mascot-derived peptide spectrum matches for this protein
YES1	P07947	1	71	5	22	-0.676627	-0.374349	-0.213999	-0.10478	-0.175038	0	0.379164		5. C_PEP_QUANT: Number of unique peptide sequences for this protein that were used for protein quantitation (not shared with any other protein sequence in list of identified proteins)
NEK9	Q8TD19	1	78	25	77	-0.453734	-0.389651	-0.190467	-0.0696078	-0.161562	0	0.514109		6. C_SPEC_QUANT: Number of unique spectra matched to this protein that were used for quantitation (not shared with any other protein sequence in list of identified proteins)
BMP2K	Q9NSY1	1	67	21	56	-0.498859	-0.390868	-0.175293	-0.0398144	-0.162382	0	0.547791		7. 10 uM A-2: Corresponding median Log10 fold change for all unique peptide sequences for this protein with 10 uM A-2 treatment relative to 0 uM A-2
AAK1	Q2M2I8	1	55	15	44	-0.325574	-0.363051	-0.181506	-0.033997	-0.107034	0	0.815162		8. 1 uM A-2: Corresponding median Log10 fold change for all unique peptide sequences for this protein with 1 uM A-2 treatment relative to 0 uM A-2
CDK9	P50750	1	27	10	27	-0.484131	-0.2884	-0.198604	-0.0907813	-0.185385	0	0.95651		9. 0.1 uM A-2: Corresponding median Log10 fold change for all unique peptide sequences for this protein with 0.1 uM A-2 treatment relative to 0 uM A-2
ABL2	P42684	1	47	17	30	-0.362438	-0.30999	-0.227245	-0.0166747	-0.011038	0	0.975379		10. 0.01 uM A-2: Corresponding medianLog10 fold change for all unique peptide sequences for this protein with 0.01 uM A-2 treatment relative to 0 uM A-2
SRC	P12931	1	45	6	16	-0.402089	-0.313711	-0.14493	-0.0604233	-0.109434	0	1.10781		11. 0.001 uM A-2: Corresponding median Log10 fold change for all unique peptide sequences for this protein with 0.001 uM A-2 treatment relative to 0 uM A-2
PTK2	Q05397	1	98	37	88	-0.458471	-0.287626	-0.154876	-0.0504039	-0.146388	0	1.1629		12. 0 uM A-2: Corresponding median Log10 fold change for all unique peptide sequences for this protein with 0 uM A-2 treatment relative to 0 uM A-2
CDK10	Q15131	1	16	12	16	-0.358657	-0.307084	-0.173931	-0.0156897	-0.137599	0	1.20343		13. RB50: residual binding 50 value as calculated in methods section
PRKAA1	Q13131	1	138	27	132	-0.458451	-0.266843	-0.159074	-0.050945	-0.190042	0	1.32997
ULK3	Q6PHR2	1	49	17	47	-0.39356	-0.26956	-0.195522	-0.0973236	-0.149402	0	1.35804
ACVR1B	P36896	1	13	3	5	-0.431401	-0.251906	-0.171494	-0.080391	-0.133269	0	1.53256
ACVR1	Q04771	1	23	7	21	-0.361357	-0.253732	-0.160826	-0.0595508	-0.136621	0	2.01926
RIPK2	O43353	1	17	8	17	-0.359253	-0.239137	-0.119932	-0.0750996	-0.175992	0	2.64782
TYK2	P29597	1	86	35	77	-0.351908	-0.234005	-0.139726	-0.0320231	-0.121063	0	2.8439
MELK	Q14680	1	26	16	24	-0.330707	-0.251495	-0.121321	-0.031267	-0.0834632	0	2.91172
MAST3	O60307	1	17	10	15	-0.342781	-0.245106	-0.112406	0.0208115	-0.0536463	0	2.94185
AURKC	Q9UQB9	1	12	6	8	-0.312619	-0.253076	-0.131864	-0.0356613	-0.198946	0	3.29974
ATM	Q13315	0.9904	10	9	9	-0.325167	-0.230627	-0.155826	-0.0662999	-0.0995944	0	3.53792
PTK2B	Q14289	1	114	44	110	-0.334127	-0.22695	-0.132384	-0.0275742	-0.140591	0	3.57294
BMPR2	Q13873	0.9996	3	3	3	-0.313642	-0.245562	-0.113358	-0.0347552	-0.152715	0	3.72807
CDK2	P24941	1	70	11	47	-0.330772	-0.213628	-0.111714	-0.0645069	-0.168947	0	4.20304
CDK5	Q00535	1	22	11	22	-0.309982	-0.209077	-0.124839	-0.0294549	-0.169477	0	5.01824
LYN	P07948	1	61	15	41	-0.306728	-0.192812	-0.130497	-0.0542631	-0.150961	0	5.57005
TGFBR2	P37173	1	11	9	11	-0.307222	-0.187135	-0.138145	-0.0504048	-0.145247	0	5.68146
HIPK3	Q9H422	1	9	3	4	-0.325783	-0.15806	-0.0967146	-0.0257005	-0.0602067	0	5.97778
BTK	Q06187	1	37	18	36	-0.30947	-0.177175	-0.062943	0.0421754	-0.126821	0	6.22862
AURKA	O14965	1	56	14	53	-0.299755	-0.236309	-0.11565	-0.0497326	-0.122126	0	>10
MAPK6	Q16659	1	34	11	15	-0.285689	-0.224198	-0.154472	-0.0614824	-0.133484	0	>10
MAP3K11	Q16584	1	27	16	26	-0.285303	-0.212777	-0.124658	-0.0172191	-0.104785	0	>10
EPHB4	P54760	1	81	30	74	-0.273165	-0.138744	-0.144677	-0.0197408	-0.119693	0	>10
CSNK2A1	P68400	1	64	9	56	-0.262459	-0.190449	-0.125483	-0.0673944	-0.155195	0	>10
MAPK1	P28482	1	233	17	182	-0.260194	-0.232942	-0.147178	-0.0313307	-0.214853	0	>10
PLK4	O00444	1	15	11	15	-0.257761	-0.218339	-0.158381	-0.0568666	-0.101521	0	>10
SIK2	Q9H0K1	1	21	11	16	-0.257476	-0.153885	-0.0643328	-0.0397588	-0.0693962	0	>10
MAP3K1	Q13233	1	33	22	32	-0.25725	-0.160959	-0.151351	-0.0203917	-0.0846344	0	>10
STK17B	O94768	1	9	5	9	-0.256551	-0.17974	-0.120548	0.0308344	-0.0917253	0	>10
TNK1	Q13470	1	28	13	28	-0.254086	-0.147007	-0.0773322	0.00199044	-0.0989624	0	>10
TRRAP	Q9Y4A5	1	11	9	11	-0.245425	-0.0718788	-0.0439665	0.00723696	0.0096003	0	>10
ROCK1	Q13464	0.9944	14	8	13	-0.24363	0.0399451	-0.152091	-0.101289	-0.061192	0	>10
TNK2	Q07912	0.9994	8	6	6	-0.238032	-0.184908	-0.122852	-0.0233942	-0.0964684	0	>10
FYN	P06241	1	44	6	7	-0.235257	-0.164525	-0.0873295	-0.0439059	-0.084144	0	>10
TLK1	Q9UKI8	1	12	2	2	-0.23467	-0.187968	-0.149888	-0.0848056	-0.240652	0	>10
AURKB	Q96GD4	1	58	15	54	-0.234181	-0.177723	-0.0889843	-0.0313924	-0.0737907	0	>10
PDIK1L	Q8N165	1	6	4	5	-0.233498	-0.177527	-0.108736	-0.0138679	-0.131301	0	>10
MAPKAPK5	Q8IW41	1	20	7	20	-0.232545	-0.188675	-0.123009	-0.00302375	-0.106783	0	>10
MARK2	Q7KZI7	1	64	21	36	-0.229585	-0.123907	-0.12406	0.0124922	-0.0947621	0	>10
MAP3K3	Q99759	1	32	15	24	-0.227619	-0.109114	-0.0657982	0.0168661	-0.0950284	0	>10
TBK1	Q9UHD2	1	170	30	163	-0.22666	-0.244212	-0.180097	-0.0683753	-0.18573	0	>10
TGFBR1	P36897	1	29	12	21	-0.226037	-0.163298	-0.113704	-0.0233121	-0.0970743	0	>10
MARK3	P27448	1	45	8	13	-0.224566	-0.177592	-0.11636	0.0127747	-0.0963399	0	>10
MAP3K2	Q9Y2U5	1	34	12	26	-0.222733	-0.175336	-0.134546	-0.0150944	-0.116861	0	>10
SYK	P43405	1	27	20	26	-0.221265	-0.159146	-0.0600116	0.00351401	-0.113	0	>10
HIPK1	Q86Z02	1	16	6	10	-0.218465	-0.127554	-0.060028	-0.0230274	-0.0984946	0	>10
ALPK3	Q96L96	0.9969	5	4	5	-0.217066	-0.221615	-0.046117	-0.0432647	-0.00337082	0	>10
MAPK9	P45984	1	51	10	31	-0.216276	-0.227937	-0.125454	-0.0420003	-0.122685	0	>10
JAK1	P23458	1	102	41	88	-0.215715	-0.170401	-0.114416	-0.0388447	-0.110252	0	>10
STK16	O75716	1	9	7	9	-0.208547	-0.136953	-0.103833	-0.0409623	-0.0944074	0	>10
NTRK1	P04629	1	27	12	27	-0.207812	-0.192486	-0.123913	-0.0217904	-0.148278	0	>10
PDGFRA	P16234	0.98	19	3	4	-0.205164	-0.0615586	-0.0879347	-0.0305779	-0.0678905	0	>10
STK4	Q13043	1	47	15	34	-0.20466	-0.172715	-0.153027	-0.0591211	-0.148564	0	>10
MAP4K3	Q8IVH8	1	25	13	17	-0.203399	-0.152639	-0.119488	-0.00330602	-0.0849988	0	>10
MAP2K5	Q13163	1	34	13	34	-0.202933	-0.221099	-0.138243	-0.0222169	-0.124375	0	>10
LATS1	O95835	1	44	19	40	-0.202233	-0.217874	-0.130057	-0.0376648	-0.155727	0	>10
JAK2	O60674	1	59	31	52	-0.201937	-0.143015	-0.0990031	-0.0290586	-0.100053	0	>10
CLK1	P49759	1	10	6	8	-0.20179	-0.16043	-0.0876989	-0.0114024	-0.0876441	0	>10
CAMK2G	Q13555	1	89	9	58	-0.19991	-0.182732	-0.162727	-0.0287264	-0.142504	0	>10
MAP4K5	Q9Y4K4	1	54	22	46	-0.199881	-0.150264	-0.118293	-0.04273	-0.115133	0	>10
MASTL	Q96GX5	1	16	10	15	-0.19681	-0.17437	-0.110111	-0.00444874	-0.0882851	0	>10
CAMKK2	Q96RR4	1	30	13	29	-0.195523	-0.174384	-0.112254	-0.00431965	-0.129123	0	>10
WEE1	P30291	1	36	20	35	-0.19451	-0.111062	-0.0767734	-0.0108113	-0.1141	0	>10
MAP3K6	O95382	1	18	13	16	-0.192829	-0.1573	-0.0995086	-0.0346335	-0.0800676	0	>10
MAP3K5	Q99683	1	48	30	43	-0.192153	-0.202126	-0.1396	-0.0342408	-0.109218	0	>10
MAP4K2	Q12851	1	24	13	22	-0.191505	-0.119162	-0.100534	-0.0206127	-0.115893	0	>10
PRKD3	O94806	1	27	7	9	-0.191433	-0.196587	-0.14842	-0.0984865	-0.127738	0	>10
TNIK	Q9UKE5	1	72	19	47	-0.188904	-0.150529	-0.0969624	0.0262879	-0.0729361	0	>10
PAK4	O96013	1	82	21	73	-0.183439	-0.154851	-0.119098	0.00454002	-0.103891	0	>10
TLK2	Q86UE8	1	15	4	5	-0.182134	-0.143289	-0.0772307	-0.0209259	-0.0952211	0	>10
NEK2	P51955	1	17	11	15	-0.181057	-0.121134	-0.113746	0.0179401	-0.135785	0	>10
CSNK2A2	P19784	1	47	10	39	-0.179663	-0.207659	-0.150151	-0.0252813	-0.174687	0	>10
LIMK1	P53667	0.9995	3	3	3	-0.178402	-0.0847092	-0.0282864	0.0496948	-0.0254154	0	>10
PHKG2	P15735	1	14	9	14	-0.176965	-0.119258	-0.111061	-0.00225531	-0.0296158	0	>10
CDK1	P06493	1	54	9	36	-0.174737	-0.143411	-0.182212	-0.0599142	-0.142674	0	>10
TEC	P42680	1	22	15	21	-0.172469	-0.147767	-0.0862886	-0.0128777	-0.0824286	0	>10
CSK	P41240	1	21	8	21	-0.172429	-0.101082	-0.0409637	-0.0651293	-0.117628	0	>10
NEK6	Q9HC98	0.9983	5	2	5	-0.168567	-0.0986097	-0.0598409	0.0744371	-0.0330794	0	>10
CHEK1	O14757	1	29	17	29	-0.168228	-0.125638	-0.111948	-0.0459296	-0.123758	0	>10
ATR	Q13535	0.9798	14	9	14	-0.161984	-0.0722456	-0.0441293	-0.0249406	-0.0726025	0	>10
CAMK1	Q14012	1	11	8	11	-0.161349	-0.172879	-0.0951426	-0.0610029	-0.134839	0	>10
DAPK1	P53355	0.9805	9	8	9	-0.160205	-0.0611781	-0.0241347	0.0179633	-0.0642613	0	>10
IGF1R	P08069	1	17	13	15	-0.15972	-0.11143	-0.079918	0.0244212	-0.0538141	0	>10
MARK4	Q96L34	0.9997	18	4	4	-0.159052	-0.106528	-0.0759832	0.0185641	0.00475283	0	>10
STK17A	Q9UEE5	0.9998	5	4	5	-0.157382	-0.16095	-0.135002	-0.0706804	-0.157709	0	>10
FER	P16591	1	55	24	49	-0.153675	-0.141995	-0.105291	-0.0249312	-0.108152	0	>10
DDR1	Q08345	1	29	17	24	-0.152792	-0.124777	-0.127057	-0.0164282	-0.0745857	0	>10
SLK	Q9H2G2	1	90	42	83	-0.150806	-0.135364	-0.109828	-0.0143741	-0.105146	0	>10
RPS6KA4	O75676	1	8	5	5	-0.144708	-0.132063	-0.135064	-0.022087	-0.0904779	0	>10
IKBKE	Q14164	1	24	14	17	-0.143241	-0.116246	-0.0625728	0.0085546	-0.0775172	0	>10
INSR	P06213	1	15	12	13	-0.141408	-0.177531	-0.0986133	-0.00295105	-0.0771865	0	>10
MINK1	Q8N4C8	0.995	27	2	2	-0.137212	-0.0874804	-0.0558382	0.0125919	0.0355575	0	>10
HIPK2	Q9H2X6	1	18	7	9	-0.135855	-0.115237	-0.0676125	-0.00740003	-0.0678298	0	>10
NEK1	Q96PY6	1	34	24	33	-0.135237	-0.136036	-0.117202	-0.0340467	-0.114416	0	>10
MERTK	Q12866	1	19	11	17	-0.134341	-0.0982648	-0.0919138	0.00120896	-0.0799037	0	>10
BRD2	P25440	1	11	7	11	-0.133292	-0.191161	-0.0900518	0.010188	-0.0420184	0	>10
CDK12	Q9NYV4	1	30	18	21	-0.13224	-0.0945777	-0.0604949	-0.0374344	-0.0600525	0	>10
KALRN	O60229	0.9994	13	10	12	-0.130782	-0.0928127	-0.0356368	-0.0251737	-0.0659282	0	>10
JAK3	P52333	0.996	8	4	6	-0.1306	-0.0892295	-0.0274304	-0.0317898	-0.0503189	0	>10
MAST4	O15021	1	24	13	20	-0.128235	-0.120708	-0.0883514	-0.0501728	-0.0741591	0	>10
RPS6KA5	O75582	0.9984	10	6	7	-0.126972	-0.113814	-0.0469094	-0.0321014	-0.133755	0	>10
CDK8	P49336	0.9771	6	4	6	-0.12037	-0.0784155	-0.131052	-0.0852731	0.0148464	0	>10
EPHB6	O15197	1	11	9	9	-0.117834	-0.0647637	-0.0771186	-0.0244262	-0.0823326	0	>10
BAZ1A	Q9NRL2	0.9999	8	7	7	-0.117653	-0.0619674	-0.0504756	-0.00292962	-0.0670009	0	>10
PRKCZ	Q05513	0.9919	6	2	5	-0.115008	-0.160413	-0.0549954	-0.000663286	-0.0944203	0	>10
CAMKK1	Q8N5S9	1	24	13	24	-0.114667	-0.114776	-0.0933326	0.0570235	-0.0310625	0	>10
IRAK1	P51617	1	9	7	9	-0.11248	-0.0934067	-0.0715258	-0.0231779	-0.0790166	0	>10
PKD1	P98161	0.9833	9	5	9	-0.110175	-0.121811	-0.0703946	-0.0438913	-0.0706953	0	>10
MAPK3	P27361	1	88	12	37	-0.107992	-0.126392	-0.0393746	0.0188663	-0.0871212	0	>10
AXL	P30530	0.9997	5	3	3	-0.10751	-0.0481373	-0.00271248	0.00800679	-0.0279657	0	>10
GAK	O14976	1	31	21	31	-0.105457	-0.113779	-0.0768476	0.0120885	-0.0709764	0	>10
IRAK4	Q9NWZ3	1	49	19	49	-0.103522	-0.134103	-0.0806617	-0.019773	-0.0809576	0	>10
MAST2	Q6P0Q8	0.9993	9	5	5	-0.102595	-0.0435822	-0.0578983	0.00423235	-0.0311527	0	>10
CDK17	Q00537	1	19	7	8	-0.102167	-0.136141	-0.0478267	-0.0291742	-0.128996	0	>10
LRRK2	Q5S007	0.9996	18	7	15	-0.101285	-0.142158	-0.127416	-0.0884323	-0.115837	0	>10
RPS6KB1	P23443	0.9501	10	3	7	-0.0993503	-0.039916	-0.0455986	-0.0189916	-0.0551742	0	>10
EPHA3	P29320	0.998	9	5	6	-0.0978378	-0.150513	-0.0903018	-0.0383189	-0.0776137	0	>10
KSR1	Q8IVT5	1	7	7	7	-0.0959464	-0.132828	-0.0855464	-0.00570086	-0.0659963	0	>10
RIOK2	Q9BVS4	1	10	7	9	-0.0937511	-0.118479	-0.0529375	-0.00855596	-0.0944625	0	>10
CAMK2D	Q13557	1	29	5	7	-0.0920723	-0.140188	-0.108614	-0.0512681	-0.074438	0	>10
CDK16	Q00536	1	19	8	10	-0.0912648	-0.152388	-0.0641806	-0.0338771	-0.0775548	0	>10
MAP2K2	P36507	1	43	7	11	-0.0906584	-0.2226	-0.0874624	-0.0518582	-0.18524	0	>10
GTF2F1	P35269	1	7	4	6	-0.0892176	-0.0732837	-0.0444607	0.0930024	0.0276418	0	>10
CDK13	Q14004	1	30	13	20	-0.0858549	-0.0908114	-0.0478628	-0.020559	-0.0754335	0	>10
STK10	O94804	1	31	11	23	-0.0853708	-0.104918	-0.0198744	0.0334132	-0.049249	0	>10
BMPR1A	P36894	1	13	8	13	-0.0848343	-0.0980955	-0.0684461	-0.0160842	-0.0688326	0	>10
PLK1	P53350	1	10	9	10	-0.0846339	-0.0749968	-0.043026	-0.0456097	-0.0412013	0	>10
MAPK8	P45983	1	39	7	19	-0.0843079	-0.178332	-0.0831297	-0.00367009	-0.147133	0	>10
TNNI3K	Q59H18	0.9713	6	4	4	-0.0817283	-0.0403516	-0.0657414	-0.081141	-0.174428	0	>10
TAF1L	Q8IZX4	0.9986	16	5	7	-0.0775991	-0.0835798	-0.0370736	-0.0665466	-0.0609869	0	>10
ARAF	P10398	1	4	3	3	-0.0768454	-0.0708771	0.0225388	0.0589662	0.00613848	0	>10
RAF1	P04049	1	5	4	4	-0.0731212	-0.114332	-0.0304108	-0.0148738	-0.0271321	0	>10
MAP3K7	O43318	1	8	7	8	-0.0713839	-0.125063	-0.0533331	-0.0261525	-0.135865	0	>10
CDK7	P50613	1	10	5	10	-0.0705846	-0.118535	0.019704	-0.0198359	-0.0408802	0	>10
PRKDC	P78527	1	183	108	179	-0.0701455	-0.0746135	-0.0242559	-0.0178124	-0.0379137	0	>10
MAPK7	Q13164	1	8	5	5	-0.0667667	-0.108002	-0.0959124	-0.0348018	-0.1021	0	>10
MAP2K3	P46734	1	10	8	10	-0.0651587	-0.103193	-0.00383214	-0.0325358	-0.0736123	0	>10
PRKCB	P05771	1	25	13	21	-0.0645139	-0.0774272	-0.0283706	0.00989039	-0.0503943	0	>10
NEK3	P51956	0.9988	6	6	6	-0.062509	-0.0485743	-0.0447915	0.0298205	0.00580201	0	>10
MAP2K1	Q02750	1	42	5	10	-0.060217	-0.193396	-0.0996217	-0.0422726	-0.188777	0	>10
STK25	O00506	1	16	6	8	-0.0596209	-0.119325	-0.0426301	0.0184169	-0.149848	0	>10
STK3	Q13188	1	20	5	8	-0.0592266	-0.141523	-0.0433027	-0.0134897	-0.133792	0	>10
SRPK2	P78362	0.9961	6	4	4	-0.0585141	-0.057155	-0.0161127	-0.0724838	-0.0380593	0	>10
PKMYT1	Q99640	1	9	8	9	-0.0574108	-0.0836694	-0.00577022	-0.00435086	-0.0132704	0	>10
ADCK1	Q86TW2	1	6	5	6	-0.0567293	-0.0705866	-0.0513122	0.0613762	0.0142378	0	>10
PKN1	Q16512	1	22	11	17	-0.0548523	-0.108145	-0.0980819	-0.0413382	-0.0560721	0	>10
ADRBK1	P25098	0.9747	5	4	5	-0.0547764	-0.038437	-0.00709712	-0.00365684	-0.0329979	0	>10
ULK1	O75385	0.9884	5	4	5	-0.0540988	-0.12153	-0.0678957	-0.051359	-0.0658988	0	>10
OBSCN	Q5VST9	0.9999	17	16	16	-0.0539974	-0.0490026	-0.0939425	-0.00660416	-0.0149631	0	>10
MAP4K4	O95819	1	27	2	3	-0.0520831	-0.020405	-0.00570326	0.0963283	0.135578	0	>10
OXSR1	O95747	1	3	2	3	-0.0505933	0.0348349	-0.0527228	0.00635708	-0.0134436	0	>10
DYRK1A	Q13627	1	7	5	7	-0.0497012	-0.092682	-0.0218332	-0.0528117	-0.104781	0	>10
TTN	Q8WZ42	1	168	106	160	-0.0484856	-0.0671981	-0.0291982	-0.0174864	-0.0167281	0	>10
STK24	Q9Y6E0	1	23	6	10	-0.0476856	-0.123787	0.0180386	-0.025859	-0.129357	0	>10
SCYL1	Q96KG9	1	7	7	7	-0.0401167	-0.0215133	-0.0241202	-0.0599287	-0.0281856	0	>10
RIOK1	Q9BRS2	0.9999	4	4	4	-0.0395037	-0.0482138	-0.019514	-0.0305352	-0.0222905	0	>10
RPS6KA3	P51812	1	24	12	16	-0.0387045	-0.0853341	-0.0506312	-0.00679779	-0.0568976	0	>10
MAP3K4	Q9Y6R4	1	10	10	10	-0.0386326	-0.0604619	-0.0280079	0.00396618	-0.047105	0	>10
ROCK2	O75116	0.9915	8	5	7	-0.0380398	-0.0388304	-0.0737868	0.0413135	0.033762	0	>10
GRK5	P34947	0.9664	6	2	3	-0.0342288	0.118103	0.141384	0.210278	0.18694	0	>10
CDC7	O00311	0.9997	6	4	6	-0.0329412	-0.0541448	-0.0326962	-0.00536185	-0.0359782	0	>10
MTOR	P42345	1	11	11	11	-0.0304846	-0.0737688	-0.0254521	-0.0174161	-0.00434018	0	>10
RIPK1	Q13546	1	8	7	8	-0.0282088	-0.0133923	-0.0336768	0.0118761	-0.0677715	0	>10
NRK	Q7Z2Y5	0.9863	7	6	6	-0.0253195	0.00975824	0.026364	0.0110353	-0.0102213	0	>10
PEAK1	Q9H792	0.9744	5	4	5	-0.0232102	0.030093	0.0127849	-0.0283204	0.0870397	0	>10
CDK11B	P21127	1	17	13	16	-0.0162915	-0.00645432	-0.0127394	-0.0119962	-0.0335344	0	>10
DMPK	Q09013	0.989	6	4	6	-0.0147851	-0.0391942	-0.0193381	-0.0115839	0.00756858	0	>10
BAZ1B	Q9UIG0	1	28	15	22	-0.0134899	-0.00946007	-0.0939392	-0.0376909	-0.070014	0	>10
PRKCQ	Q04759	0.9715	5	3	3	-0.0133903	-0.0668689	-0.0135592	0.013019	-0.0222462	0	>10
TAOK3	Q9H2K8	1	17	11	13	-0.0124907	-0.0323948	-0.0182069	0.0389855	-0.0104468	0	>10
PKN3	Q6P5Z2	0.9739	9	6	6	-0.0122213	-0.0584857	0.0408147	0.00262168	-0.135246	0	>10
MAP2K7	O14733	0.9997	22	5	22	-0.0105737	0.0238714	0.0830778	0.0301312	0.0192628	0	>10
RPS6KA1	Q15418	1	11	3	3	-0.00591968	-0.104329	-0.0297023	0.000788435	-0.00223145	0	>10
AKT2	P31751	0.9989	8	7	8	-0.00322442	-0.0432922	-0.0129924	-0.00992317	-0.00870925	0	>10
RPS6KC1	Q96S38	0.9925	7	4	6	0.00311438	0.0141598	-0.0198475	0.0402607	0.0430858	0	>10
CIT	O14578	0.9939	17	6	15	0.00421506	0.0393986	-0.0170244	0.025729	0.0029345	0	>10
CLK3	P49761	0.9999	7	7	7	0.00735978	-0.0195318	-0.0521874	-0.0273186	-0.0242828	0	>10
STK38	Q15208	1	5	4	5	0.00844913	-0.120983	0.0742715	-0.0725835	-0.0303948	0	>10
TAOK2	Q9UL54	0.9999	11	7	7	0.0101319	-0.0759945	0.0819044	0.0997866	0.0505335	0	>10
PRKACA	P17612	0.991	23	4	22	0.014258	0.0375951	-0.0200427	-0.0635644	-0.0354448	0	>10
WNK1	Q9H4A3	0.9995	12	6	10	0.0188784	0.0774719	0.0473291	0.031384	0.0671644	0	>10
CDC42BPA	Q5VT25	0.9939	6	6	6	0.0200529	-0.0650851	-0.0643479	-0.00399218	-0.025502	0	>10
CDKL5	O76039	0.9987	15	7	11	0.0205173	0.0280155	-0.00234082	0.0870767	-0.0955355	0	>10
BUB1B	O60566	0.9902	5	5	5	0.0208128	-0.0183666	-0.043071	-0.0472196	-0.104998	0	>10
WNK2	Q9Y3S1	0.9865	11	9	11	0.0239508	0.0462793	0.00254255	0.084312	0.135857	0	>10
NRBP1	Q9UHY1	1	3	3	3	0.0244621	0.00915538	0.00879935	0.074405	0.0261006	0	>10
BUB1	O43683	0.9994	6	5	5	0.0248583	-0.038802	0.0295979	0.0125702	-0.0385147	0	>10
SRPK1	Q96SB4	1	14	6	12	0.0358242	0.0168051	0.0295468	0.0218218	0.00144681	0	>10
RNASEL	Q05823	0.9975	3	3	3	0.0458403	0.00826797	0.0354771	-0.00976689	0.0540359	0	>10
FAM20B	O75063	1	5	5	5	0.0472162	0.000753629	-0.0306081	-0.0200005	0.00676763	0	>10
ILK	Q13418	0.9962	3	3	3	0.0488305	0.0604094	0.0510093	0.00546215	-0.0219758	0	>10
SMG1	Q96Q15	0.9987	12	9	10	0.0557691	0.0430643	-0.0503047	-0.030812	-0.0740411	0	>10
CSNK1D	P48730	0.9993	7	3	3	0.0594576	0.0202645	0.0118674	0.0413983	0.0249977	0	>10
NME7	Q9Y5B8	0.9966	3	3	3	0.0612976	0.0318443	0.0591101	0.0540643	0.0246071	0	>10
TAOK1	Q7L7X3	1	8	2	2	0.0673217	-0.217142	-0.0965856	0.0135564	-0.228926	0	>10
TRIM28	Q13263	1	29	19	28	0.0748594	0.067376	0.0340402	0.0088145	0.0253952	0	>10
BRD4	O60885	1	11	7	10	0.0780369	0.0558934	0.0758445	0.0630034	0.0363003	0	>10
PAK2	Q13177	0.9996	11	6	11	0.0915187	0.102806	0.0419106	0.0144833	0.0670633	0	>10
TRIM33	Q9UPN9	0.9926	5	4	4	0.106554	0.131892	0.19316	0.153345	0.173985	0	>10
ACTR2	P61160	1	12	8	12	0.116428	0.0110843	0.0421792	0.0452231	0.0489512	0	>10
BLVRA	P53004	1	7	5	7	0.131031	0.142451	0.123121	-0.0817449	0.00944978	0	>10
TP53RK	Q96S44	0.9935	3	3	3	0.139387	0.115007	0.0899814	0.0668892	0.0659024	0	>10
PBK	Q96KB5	1	10	7	10	0.159694	0.186304	0.0897326	0.0206033	0.0635283	0	>10
SPEG	Q15772	0.9668	7	6	7	0.28566	0.174915	0.223331	0.00212925	0.160543	0	>10
CDK6	Q00534	1	10	9	10	0.00511521	0.00794845	-0.0445817		-0.0222717	0	N.D.
TXK	P42681	0.9796	3	2	3	0.0414338	0.108865		-0.0237196	0.00173224	0	N.D.
CLK2	P49760	1	4	2	3			-0.0945749	-0.0373473	-0.169546	0	N.D.

## Sheet: Imatinib
GENE_OR_PROTEIN_ID	PROTEIN_AC	PROTEIN_PROBABILITY	SPECTRUM_COUNT	C_PEP	C_SPEC	10 uM Imatinib	1 uM Imatinib	0.1 uM Imatinib	Imatinib	Imatinib (2)	0 uM Imatinib	RB50		Supplementary Table Legend:
ABL1	P00519	1	91	25	68	-0.435977	-0.408748	-0.385752	-0.0505286	-0.0479532	0	0.107341		1. PROTEIN_AC: Representative Uniprot protein accession number
BCR	P11274	1	51	23	49	-0.445668	-0.404152	-0.32938	-0.0604169	-0.0934909	0	0.142699		2. GENE_NAME: Entrez gene name associated with Uniprot protein accession number
CDC7	O00311	0.9761	4	4	4	0.0802541	0.0937418	-0.00479453	0.0193053	0.0427144	0	>10		3. PROTEIN_PROBABILITY: ProteinProphet-derived protein probability
EEF2K	O00418	0.9993	6	5	6	-0.0688821	-0.00326692	-0.0172247	-0.00811894	0.0604861	0	>10		4. SPECTRUM_COUNT: Number of total redundant Mascot-derived peptide spectrum matches for this protein
CIT	O14578	0.9997	14	6	12	0.0162301	0.012703	0.103004	0.050383	-0.0169147	0	>10		5. C_PEP_QUANT: Number of unique peptide sequences for this protein that were used for protein quantitation (not shared with any other protein sequence in list of identified proteins)
RIOK3	O14730	0.9933	6	5	6	0.0201992	-0.0162412	-0.00255004	-0.0498133	-0.092398	0	>10		6. C_SPEC_QUANT: Number of unique spectra matched to this protein that were used for quantitation (not shared with any other protein sequence in list of identified proteins)
CHEK1	O14757	1	6	6	6	0.0726957	0.0407479	-0.00434377	0.0268452	0.00756172	0	>10		7. 10 uM Imatinib: Corresponding median Log10 fold change for all unique peptide sequences for this protein with 10 uM Imatinib treatment relative to 0 uM Imatinib
AURKA	O14965	1	3	3	3	0.00270145	-0.0419945	0.0282639	-0.0259355	-0.00738896	0	>10		8. 1 uM Imatinib: Corresponding median Log10 fold change for all unique peptide sequences for this protein with 1 uM Imatinib treatment relative to 0 uM Imatinib
BUB1	O43683	0.9627	6	5	5	0.0468712	-0.00662866	-0.013391	-0.0207564	-0.00620127	0	>10		9. 0.1 uM Imatinib: Corresponding median Log10 fold change for all unique peptide sequences for this protein with 0.1 uM Imatinib treatment relative to 0 uM Imatinib
BUB1B	O60566	0.9993	6	5	6	0.00345413	-0.0876975	0.00449656	-0.022365	0.0504086	0	>10		10. 0.01 uM Imatinib: Corresponding medianLog10 fold change for all unique peptide sequences for this protein with 0.01 uM Imatinib treatment relative to 0 uM Imatinib
BRD4	O60885	0.9992	8	6	6	0.0523803	0.0110394	0.0248388	0.0304676	-0.0557384	0	>10		11. 0.001 uM Imatinib: Corresponding median Log10 fold change for all unique peptide sequences for this protein with 0.001 uM Imatinib treatment relative to 0 uM Imatinib
ROCK2	O75116	0.9999	9	8	8	0.0334846	0.00932461	0.0439324	0.0126138	0.0866211	0	>10		12. 0 uM Imatinib: Corresponding median Log10 fold change for all unique peptide sequences for this protein with 0 uM Imatinib treatment relative to 0 uM Imatinib
OXSR1	O95747	1	9	8	9	-0.0739607	-0.0358856	-0.0211944	0.00678627	0.0041806	0	>10		13. RB50: residual binding 50 value as calculated in methods section
MAP4K4	O95819	0.9598	13	4	4	0.014854	-0.020555	-0.0357633	-0.00848517	-0.0203442	0	>10
PRKCB	P05771	1	20	9	14	0.023476	-0.0141932	0.0240793	0.020115	0.0255625	0	>10
CDK1	P06493	1	10	5	8	-0.0298758	-0.00599256	-0.0175533	-0.00858961	-0.00888833	0	>10
YES1	P07947	1	11	5	5	0.0139364	0.0100207	-0.012706	0.0273756	0.034142	0	>10
LYN	P07948	1	13	6	8	-0.0562329	-0.120498	-0.00143276	0.0219753	-0.083481	0	>10
ROS1	P08922	0.9906	17	6	16	0.00331464	0.00441598	-0.0198031	0.000679299	-0.0326872	0	>10
PSKH1	P11801	0.9711	5	3	5	0.0354377	-0.0339127	-0.0199534	-0.0371863	-0.0182333	0	>10
BRAF	P15056	0.9815	5	3	3	0.0566661	-0.120896	-0.0354109	0.0169901	-0.0938974	0	>10
FER	P16591	0.9923	6	6	6	-0.0393454	0.0373218	0.0433118	0.0252051	0.00496326	0	>10
PRKCA	P17252	1	10	4	4	-0.112894	-0.0392126	-0.0411277	-0.002242	0.0273238	0	>10
PRKACA	P17612	0.9997	15	3	6	0.0418444	-0.041662	0.0367464	-0.0210747	0.0273371	0	>10
SRM	P19623	1	10	7	10	-0.0143741	0.0412978	0.0274801	-0.0249416	-0.0124305	0	>10
FLG	P20930	0.9817	5	5	5	0.0700452	-0.0118823	0.0991235	-0.0645207	0.0546426	0	>10
CDK11B	P21127	1	9	5	9	-0.0106472	-0.00224809	0.0357394	0.0147587	0.0298452	0	>10
JAK1	P23458	0.9991	7	4	5	-0.0620675	-0.0432577	-0.0342799	0.032896	0.0278288	0	>10
CDK2	P24941	0.9982	4	2	2	-0.0929028	-0.060057	-0.015318	-0.020632	-0.0499256	0	>10
ADRBK1	P25098	0.9991	11	7	9	0.0255031	-0.003297	0.13296	0.111957	0.0370141	0	>10
MAPK3	P27361	0.9912	4	3	3	0.0387004	0.066224	0.086204	0.00864645	0.0933425	0	>10
MAPK1	P28482	1	12	6	11	0.0249007	0.0279163	0.0316611	-0.00523004	0.0577223	0	>10
TKT	P29401	1	30	15	29	-0.0356164	-0.0264388	-0.0212865	-0.00980824	-0.0020312	0	>10
AKT1	P31749	0.9806	5	3	3	-0.00506759	-0.0503133	-0.0393589	0.0172483	0.0238796	0	>10
AKT2	P31751	0.9741	8	2	2	-0.113758	-0.0490279	-0.0312684	-0.0187154	0.0484141	0	>10
TTK	P33981	0.9996	9	7	9	-0.0151267	-0.0667926	-0.0352837	-0.0176078	-0.00520351	0	>10
GRK5	P34947	0.9808	8	4	6	-0.0127641	0.0493556	-0.0966701	-0.0417291	-0.01578	0	>10
MAP2K2	P36507	0.9609	7	2	2	0.024577	0.0413244	-0.042009	-0.0149527	-0.0359357	0	>10
FLT3	P36888	0.962	7	4	6	-0.00264837	0.0185818	0.0648706	0.0128558	-0.0170098	0	>10
CSK	P41240	1	9	4	9	-0.0982645	-0.0531695	0.0188604	-0.0306752	-0.0199969	0	>10
MTOR	P42345	1	12	11	12	0.046136	0.0150552	0.00423018	0.019872	0.0364758	0	>10
ABL2	P42684	1	54	16	31	-0.173729	-0.185842	-0.11223	-0.0128697	-0.0538553	0	>10
MAPK9	P45984	1	8	3	3	0.00178849	-0.0148198	-0.0856794	-0.00323933	-0.0113974	0	>10
CSNK1A1	P48729	0.9974	18	5	16	-0.0191096	0.00566484	-0.0564003	0.0042743	-0.00454536	0	>10
GSK3A	P49840	0.9992	3	2	2	0.0321402	0.0614614	0.00569787	-0.00752704	0.0402742	0	>10
CDK9	P50750	1	4	4	4	-0.0557559	-0.0443283	-0.001319	-0.0160454	-0.0641855	0	>10
RPS6KA3	P51812	1	17	8	10	-0.143994	-0.0171712	0.00303447	-0.0138733	-0.0479602	0	>10
JAK3	P52333	0.9996	12	4	12	0.0480283	0.0273496	-0.00108295	-0.00771651	0.00727655	0	>10
PLK1	P53350	1	6	5	6	0.020681	0.0594047	-0.047707	-0.00387758	0.0221327	0	>10
RP1	P56715	1	11	7	9	-0.0589253	-0.0497761	0.00157711	0.00193907	0.0189752	0	>10
CSNK2A1	P68400	0.9992	4	2	2	-0.146969	-0.0706551	0.0122611	-0.181109	-0.0376515	0	>10
SRPK2	P78362	0.9997	8	3	3	0.0758041	0.0607259	0.00510187	0.00312863	0.0338557	0	>10
PRKDC	P78527	1	150	104	149	0.0180432	0.0139193	0.00867433	-0.000759902	-0.0112946	0	>10
CDK6	Q00534	1	6	6	6	-0.0492731	-0.0549935	-0.0553112	0.0318244	0.0128237	0	>10
CDK5	Q00535	0.9751	3	3	3	-0.0241526	-0.048627	0.0142759	-0.0227236	-0.00613335	0	>10
PRKCD	Q05655	0.9997	8	7	7	-0.0214123	-0.0124734	-0.0110066	-0.00860968	-0.0341076	0	>10
BTK	Q06187	1	12	9	11	-0.0289944	-0.0257664	-0.00836943	0.00473278	-0.00622947	0	>10
DDR1	Q08345	1	11	8	8	-0.177597	-0.277166	-0.177917	-0.00514687	-0.0481765	0	>10
PRKAA1	Q13131	0.9955	5	5	5	0.00862931	-0.00592835	0.0733961	0.00915434	-0.0128966	0	>10
PAK2	Q13177	1	17	8	13	-0.0248908	-0.0296876	-0.0224733	-0.0302194	-0.02508	0	>10
TRIM28	Q13263	1	30	18	29	-0.017973	-0.00431872	0.0220754	-0.00397309	-0.0521957	0	>10
ATM	Q13315	1	15	10	15	-0.000562806	-0.0360769	-0.0817893	-0.0828593	-0.0671176	0	>10
ROCK1	Q13464	0.9996	13	9	12	0.0219564	0.0383279	0.0165681	0.0181834	-0.00670262	0	>10
PRPF4B	Q13523	0.9734	6	3	6	0.101677	0.0113316	0.109958	-0.013765	0.142977	0	>10
ATR	Q13535	0.9936	12	7	12	-0.00607113	0.0382348	0.0124245	-0.012899	0.0241053	0	>10
RIPK1	Q13546	1	9	6	9	-0.0165192	-0.0183965	-0.0259444	0.00456072	-0.0269299	0	>10
CAMK2G	Q13555	0.9991	8	4	6	-0.00805092	-0.0208176	-0.0324606	0.0141906	0.00584007	0	>10
CDK13	Q14004	1	13	8	12	0.015068	0.00423729	0.00537276	0.0100549	0.0116551	0	>10
PTK2B	Q14289	1	9	8	9	-0.0208898	-0.0208505	0.0458517	-0.0121512	-0.00959772	0	>10
PDK1	Q15118	1	5	4	5	-0.146397	-0.0371431	-0.0958007	-0.0170217	-0.121028	0	>10
RPS6KA2	Q15349	0.9636	12	5	5	0.0402482	-0.0107539	0.110469	0.11395	0.149857	0	>10
RPS6KA1	Q15418	1	9	3	3	-0.108718	0.0514975	-0.0484664	0.06302	-0.0344819	0	>10
SPEG	Q15772	0.975	8	6	7	-0.0381293	0.0369587	-0.0612236	0.00888389	-0.0719306	0	>10
PKN1	Q16512	1	9	7	7	0.0152366	0.0669366	0.0152477	0.0524734	-0.0258621	0	>10
BRDT	Q58F21	0.9952	12	8	12	0.104755	0.0645444	-0.0321045	-0.000580892	0.0343572	0	>10
LRRK2	Q5S007	0.9999	21	12	19	-0.0148892	-0.0211531	-0.00108303	0.00176985	0.0329572	0	>10
CDC42BPA	Q5VT25	1	12	10	10	-0.00878757	-0.0565673	-0.079043	-0.0167524	-0.0486882	0	>10
MARK2	Q7KZI7	1	15	7	11	-0.0142929	0.0174144	0.0229555	-0.00368593	0.00474258	0	>10
NRK	Q7Z2Y5	0.9562	9	6	9	0.000830184	0.0227031	0.0121882	0.0275335	0.000222318	0	>10
VRK3	Q8IV63	0.9733	4	4	4	0.0148342	0.0152309	-0.0849436	-0.0633156	-0.0556938	0	>10
NEK9	Q8TD19	1	6	5	6	0.0845482	0.0626525	0.00444023	0.0474939	-0.0339876	0	>10
CHD5	Q8TDI0	0.9872	10	4	4	-0.102409	0.0550038	-0.0447057	-0.0628327	-0.0412311	0	>10
TTN	Q8WZ42	1	174	99	162	-0.0114895	-0.015956	-0.0139768	-0.0146238	-0.00891116	0	>10
TFG	Q92734	0.9959	2	2	2	-0.0142679	0.0287559	-0.138307	-0.00936631	0.102972	0	>10
PBK	Q96KB5	1	8	7	8	0.0183103	0.0302367	0.0360053	0.00694107	0.0751629	0	>10
SCYL1	Q96KG9	1	6	6	6	-0.034486	-0.00278426	-0.0174218	-0.0535838	0.0537685	0	>10
ALPK3	Q96L96	0.999	9	9	9	0.0294393	0.000430324	0.0237208	0.0360504	0.0463095	0	>10
SMG1	Q96Q15	0.9999	14	9	13	-0.0546283	0.0585212	-0.0295164	-0.0355599	0.0103832	0	>10
PSKH2	Q96QS6	0.9695	7	5	7	0.00857436	0.0163027	-0.0193512	0.0494231	-0.00341058	0	>10
TP53RK	Q96S44	0.9985	3	3	3	0.0135578	0.0703962	0.0808796	0.0630344	0.0265942	0	>10
SRPK1	Q96SB4	1	18	8	11	-0.0421865	-0.100628	-0.1417	-0.0476028	0.00269219	0	>10
PIK3R4	Q99570	1	7	5	5	-0.0317451	-0.0172845	0.01299	0.00727032	0.0447273	0	>10
PKMYT1	Q99640	0.9987	2	2	2	-0.0408289	0.029847	-0.0351084	0.00306796	-0.0192803	0	>10
VRK1	Q99986	1	11	8	11	0.0285539	0.0221291	-0.0197107	0.0220743	-0.0117552	0	>10
RIOK1	Q9BRS2	1	6	6	6	0.00222314	-0.0111444	0.0108393	0.00241249	0.00857761	0	>10
RIOK2	Q9BVS4	1	4	3	4	0.0453623	0.0374592	0.0367556	0.0476396	-0.0270952	0	>10
PRKD2	Q9BZL6	0.9999	7	4	6	0.0280789	-0.0177475	0.0290233	0.081103	0.157018	0	>10
SLK	Q9H2G2	1	22	15	21	0.0100598	0.0151761	0.0131968	-0.000297301	0.0212902	0	>10
TAOK3	Q9H2K8	0.9999	5	4	4	-0.00255801	0.0168386	-0.00901414	-0.0595509	-0.016258	0	>10
WNK1	Q9H4A3	0.9874	6	5	5	0.0299203	0.0251246	-0.0392505	-0.0147829	-0.0214978	0	>10
PAK6	Q9NQU5	0.9734	6	4	5	0.0349523	-0.0367022	-0.014815	0.0017729	0.00736582	0	>10
BMP2K	Q9NSY1	1	14	8	14	-0.0666026	-0.0410859	-0.0842895	-0.055494	0.019103	0	>10
MLTK	Q9NYL2	0.9666	5	3	3	0.0462549	0.0773678	0.0135857	0.0642207	0.102931	0	>10
CDK12	Q9NYV4	0.9905	7	5	5	0.57681	0.0189248	-0.0441708	-0.0215161	0.0582136	0	>10
MST4	Q9P289	1	15	5	11	-0.0568754	0.027339	0.000577138	-0.000630796	0.0184216	0	>10
RPS6KB2	Q9UBS0	0.9988	5	4	4	-0.0402931	0.105715	0.0284418	0.0224768	0.0286795	0	>10
TBK1	Q9UHD2	1	6	5	6	-0.00373546	-0.00253984	-0.00625681	0.0343678	-0.0267593	0	>10
NRBP1	Q9UHY1	0.978	2	2	2	-0.0804456	0.0399778	0.0126044	0.0812155	0.0658663	0	>10
TRIM33	Q9UPN9	1	9	7	9	-0.0186985	-0.0136156	-0.0327888	0.0121129	-0.0223496	0	>10
MAST1	Q9Y2H9	0.9863	9	6	6	-0.0161182	-0.0440731	-0.0234612	0.00574756	-0.00729096	0	>10
TRRAP	Q9Y4A5	0.9999	16	11	16	-0.015921	-0.0524272	-0.0188951	-0.0348117	0.00715267	0	>10
STK24	Q9Y6E0	1	8	3	4	0.00561739	0.0344257	-0.00722856	-0.0874078	-0.045984	0	>10
MAP3K4	Q9Y6R4	1	14	12	13	-0.0494257	0.0174638	0.0530497	0.038004	0.0453664	0	>10
MAP2K7	O14733	0.9985	8	4	8			0.0759635	0.0805972	0.0904264	0	N.D.
EIF2AK2	P19525	1	7	5	7		-0.00266735	0.00944631	0.00502291	-0.0192986	0	N.D.
OBSCN	Q5VST9	1	19	15	18		0.00753357	-0.0135186	0.0134803	-0.00574807	0	N.D.

## Sheet: B-0
GENE_OR_PROTEIN_ID	PROTEIN_AC	PROTEIN_PROBABILITY	SPECTRUM_COUNT	C_PEP	C_SPEC	10 uM B-0	1 uM B-0	0.1 uM B-0	0.01 uM B-0	0.001 uM B-0	0 uM B-0	RB50		Supplementary Table Legend:
ABL1	P00519	1	90	25	72	-0.36087	-0.100352	-0.0783963	-0.131296	-0.0773131	0	6.45304		1. PROTEIN_AC: Representative Uniprot protein accession number
DDR1	Q08345	1	9	7	9	-0.283614	-0.110658	-0.142518	-0.172866	-0.106125	0	8.72345		2. GENE_NAME: Entrez gene name associated with Uniprot protein accession number
BCR	P11274	1	33	15	33	-0.270763	-0.142145	-0.0808048	-0.136896	-0.106941	0	8.76439		3. PROTEIN_PROBABILITY: ProteinProphet-derived protein probability
MAP2K7	O14733	0.9985	6	3	5	-0.00601829	-0.0729305	-0.121631	0.064366	-0.0534753	0	>10		4. SPECTRUM_COUNT: Number of total redundant Mascot-derived peptide spectrum matches for this protein
KALRN	O60229	0.9999	16	10	16	0.0202077	0.0238218	0.042328	-0.0412752	0.0196915	0	>10		5. C_PEP_QUANT: Number of unique peptide sequences for this protein that were used for protein quantitation (not shared with any other protein sequence in list of identified proteins)
NUAK1	O60285	0.9547	5	4	4	-0.00329824	-0.0340916	-0.00712699	0.00510682	0.130289	0	>10		6. C_SPEC_QUANT: Number of unique spectra matched to this protein that were used for quantitation (not shared with any other protein sequence in list of identified proteins)
MAST3	O60307	0.9794	5	3	4	-0.00152303	-0.0679794	0.0372227	-0.033039	0.0116866	0	>10		7. 10 uM B-0: Corresponding median Log10 fold change for all unique peptide sequences for this protein with 10 uM B-0 treatment relative to 0 uM B-0
BUB1B	O60566	0.9551	11	3	11	-0.0222073	-0.0147266	0.0106341	-0.0206208	-0.0360317	0	>10		8. 1 uM B-0: Corresponding median Log10 fold change for all unique peptide sequences for this protein with 1 uM B-0 treatment relative to 0 uM B-0
OXSR1	O95747	0.9884	8	6	8	0.0521757	0.0618066	0.0887927	0.0163466	0.0302982	0	>10		9. 0.1 uM B-0: Corresponding median Log10 fold change for all unique peptide sequences for this protein with 0.1 uM B-0 treatment relative to 0 uM B-0
MAP4K4	O95819	0.9996	11	6	11	-0.0446729	0.0421378	-0.0427512	0.00422883	0.0497157	0	>10		10. 0.01 uM B-0: Corresponding medianLog10 fold change for all unique peptide sequences for this protein with 0.01 uM B-0 treatment relative to 0 uM B-0
PRKCB	P05771	1	14	8	9	0.00333332	0.0150246	0.0229262	-0.00830159	-0.0245492	0	>10		11. 0.001 uM B-0: Corresponding median Log10 fold change for all unique peptide sequences for this protein with 0.001 uM B-0 treatment relative to 0 uM B-0
YES1	P07947	1	6	5	5	-0.0519063	-0.00297984	0.0394592	-0.025939	-0.0178095	0	>10		12. 0 uM B-0: Corresponding median Log10 fold change for all unique peptide sequences for this protein with 0 uM B-0 treatment relative to 0 uM B-0
LYN	P07948	0.9997	8	6	7	-0.0682864	-0.0500007	-0.0218824	-0.081255	-0.116524	0	>10		13. RB50: residual binding 50 value as calculated in methods section
FGFR1	P11362	0.9614	8	3	6	-0.095169	0.128214	0.0973186	0.141441	0.00721923	0	>10
PRKCA	P17252	0.9631	8	2	3	-0.0491562	-0.0237683	-0.0338585	-0.0826398	-0.0526217	0	>10
SRM	P19623	0.9745	4	4	4	0.0865322	0.0723978	0.0251228	0.081291	0.13299	0	>10
CSNK2A2	P19784	0.994	3	2	2	-0.0410261	0.0159158	-0.0261479	-0.0178831	-0.0212179	0	>10
CDK11B	P21127	1	11	8	11	-0.0148916	0.0295167	-0.00623856	0.0535408	-0.0476108	0	>10
PRKACB	P22694	0.9584	9	6	6	-0.0498207	0.0668897	-0.00183815	-0.00623445	-0.0364514	0	>10
ADRBK1	P25098	0.9925	6	6	6	-0.0162877	0.0986285	-0.0145778	-0.00197672	0.0237486	0	>10
MAPK1	P28482	1	12	8	11	0.0232986	-0.0122045	-0.016266	0.00908836	0.00955679	0	>10
TKT	P29401	1	18	12	18	0.047326	0.0515936	0.023521	0.0208637	0.0122857	0	>10
AKT1	P31749	0.9704	5	4	5	-0.0493173	0.00196953	0.0321205	-0.0600563	0.0132785	0	>10
MAP2K2	P36507	0.9992	4	4	4	-0.0305334	-0.0981411	-0.0691175	-0.0520002	-0.0244895	0	>10
CSK	P41240	1	14	6	14	-0.0855403	0.0136321	0.0109969	-0.00584899	-0.0409113	0	>10
MTOR	P42345	1	14	13	14	-0.0295775	0.0258214	-0.0178496	0.0435884	0.0320825	0	>10
ABL2	P42684	1	39	11	21	-0.160385	-0.0720355	-0.0891823	-0.114911	-0.108613	0	>10
CSNK1A1	P48729	0.9882	10	4	8	0.0563245	0.0141907	0.0180862	0.0138676	0.0662887	0	>10
GSK3A	P49840	0.9883	4	3	4	0.0728448	0.0300094	-0.0830644	0.0438036	0.0512122	0	>10
CDK9	P50750	0.9972	8	4	8	-0.0762319	-0.0536803	0.0165001	-0.00621717	-0.0922758	0	>10
RPS6KA3	P51812	1	8	4	4	0.0826717	0.0502459	0.00797222	0.0913477	0.0530387	0	>10
MAPK10	P53779	0.9645	7	2	2	0.0170808	0.00717703	0.0021582	-0.0418729	-0.0102273	0	>10
PRKDC	P78527	1	101	77	100	0.0661522	-0.02039	-0.0372671	-0.0106316	0.0119216	0	>10
BTK	Q06187	1	9	5	8	-0.0345599	0.00534345	-0.0318549	0.0184075	-0.0420834	0	>10
PRKAA1	Q13131	0.9849	4	3	3	0.00802437	-0.216709	-0.0257134	-0.0647261	-0.0544068	0	>10
PAK2	Q13177	1	13	8	13	0.0248609	0.0105175	0.0420011	0.0362174	0.0434817	0	>10
PRKG2	Q13237	0.9751	15	6	15	-0.147007	-0.0258824	-0.0712407	-0.0136485	-0.0164302	0	>10
TRIM28	Q13263	1	22	15	20	0.0408807	0.0216897	0.0505788	0.0143568	0.0207486	0	>10
ATR	Q13535	0.9824	13	7	13	-0.0761205	-0.0413717	-0.0684859	-0.0312495	-0.0267904	0	>10
BRD3	Q15059	0.9978	8	4	5	-0.10665	0.109192	-0.0435222	0.140442	0.0479897	0	>10
RPS6KA1	Q15418	0.9698	6	2	2	-0.0202032	0.0233482	0.00238697	0.0147835	-0.0542825	0	>10
MAPK14	Q16539	0.9886	2	2	2	-0.054042	-0.149137	-0.0512559	-0.0815277	-0.103104	0	>10
LRRK2	Q5S007	0.9525	7	4	6	0.0989629	0.0366972	0.0829014	0.0467838	0.0688959	0	>10
OBSCN	Q5VST9	0.9999	17	14	17	0.00514696	0.0690443	-0.0411129	0.0262825	0.0242865	0	>10
CDC42BPA	Q5VT25	1	14	12	14	-0.0462141	-0.0418435	-0.0586605	-0.0887302	-0.0491115	0	>10
MYO3A	Q8NEV4	0.9992	15	12	14	-0.0302626	0.0909772	-0.000832631	0.0359575	0.00803054	0	>10
NEK9	Q8TD19	0.9837	3	2	2	-0.0535049	-0.011412	-0.0506796	0.104684	-0.0630388	0	>10
CHD5	Q8TDI0	0.9873	15	5	9	-0.0975338	0.180517	-0.148403	0.102076	0.0552779	0	>10
TTN	Q8WZ42	1	195	110	189	-0.0325207	0.00281067	-0.00765649	-0.0237283	-0.00235991	0	>10
TFG	Q92734	1	4	4	4	0.00439927	0.0055924	-0.0139936	-0.00697317	-0.0939308	0	>10
PBK	Q96KB5	0.9946	3	3	3	-0.00232392	-0.00844143	0.0576518	0.0340586	0.00816819	0	>10
ALPK3	Q96L96	0.9726	10	8	10	0.0131823	0.000734789	0.0017618	0.0111721	0.0337015	0	>10
SMG1	Q96Q15	0.9972	11	8	10	-0.00481623	-0.0158621	0.0359315	-0.0153759	-0.0762765	0	>10
SRPK1	Q96SB4	1	12	10	12	0.045853	0.058412	0.0335252	-0.0253578	-0.0150393	0	>10
PIK3R4	Q99570	0.9686	5	3	3	0.00770601	-0.0250251	0.0243048	0.0252891	-0.0130184	0	>10
VRK1	Q99986	0.995	11	8	11	0.0174157	-0.0280254	0.034081	-0.0106171	-0.0156262	0	>10
WNK3	Q9BYP7	0.991	16	5	15	-0.0449292	0.0217979	-0.0732198	-0.0122868	-0.0191121	0	>10
SLK	Q9H2G2	1	19	15	18	-0.0560861	0.0112953	-0.0153659	0.044853	-0.018893	0	>10
BMP2K	Q9NSY1	0.9885	6	6	6	-0.00666604	-0.00244259	-0.00539176	-0.0483395	-0.00611736	0	>10
MST4	Q9P289	1	7	5	5	0.0603509	0.00130699	0.0377097	0.0302998	0.0258157	0	>10
RPS6KB2	Q9UBS0	0.9973	4	4	4	0.023903	-0.0558453	-0.0599572	0.0167809	0.0177184	0	>10
TBK1	Q9UHD2	0.9826	5	4	5	0.0517943	0.0816386	-0.0169724	0.0702977	0.0305097	0	>10
TRIM33	Q9UPN9	0.9987	5	5	5	-0.0654033	-0.04416	-0.0170338	0.0651109	0.0862096	0	>10
TRRAP	Q9Y4A5	0.9931	7	5	7	0.0733549	0.039383	-0.0997367	0.0164516	0.0541503	0	>10
MAP4K5	Q9Y4K4	0.9762	7	5	7	-0.0279835	-0.0197897	-0.0631238	-0.030079	-0.0538882	0	>10
N-TAF1	B1Q2X3	0.9873	12	3	4	-0.172054	0.0905438	-0.126434		0.0536193	0	N.D.
CDK2	P24941	1	8	5	6	-0.0486585	-0.00751341	-0.102998	-0.0545906		0	N.D.
MAP2K3	P46734	0.9521	3	2	3	0.0473773		0.110986	-0.0449547	0.0147315	0	N.D.

## Sheet: B-1
GENE_OR_PROTEIN_ID	PROTEIN_AC	PROTEIN_PROBABILITY	SPECTRUM_COUNT	C_PEP	C_SPEC	10 uM B-1	1 uM B-1	0.1 uM B-1	0.01 uM B-1	0.001 uM B-1	0 uM B-1	RB50		Supplementary Table Legend:
ABL1	P00519	1	74	28	60	-0.449429	-0.35237	-0.0756249	-0.0794217	0.0643373	0	1.01373		1. PROTEIN_AC: Representative Uniprot protein accession number
BCR	P11274	1	58	23	58	-0.320768	-0.344715	-0.0849977	-0.0601045	0.0652218	0	1.33613		2. GENE_NAME: Entrez gene name associated with Uniprot protein accession number
ABL2	P42684	1	35	13	21	-0.374219	-0.268945	-0.0158395	-0.0557917	0.0726408	0	2.4209		3. PROTEIN_PROBABILITY: ProteinProphet-derived protein probability
LRRK2	Q5S007	0.9892	8	7	7	-0.245395	-0.214724	0.0358775	-0.124417	-0.0210323	0	>10		4. SPECTRUM_COUNT: Number of total redundant Mascot-derived peptide spectrum matches for this protein
EEF2K	O00418	0.9907	3	3	3	0.0108036	0.0310532	0.124583	0.0300114	0.0675727	0	>10		5. C_PEP_QUANT: Number of unique peptide sequences for this protein that were used for protein quantitation (not shared with any other protein sequence in list of identified proteins)
GAK	O14976	0.9931	5	4	4	0.0532884	0.00613955	0.0366064	-0.0180404	-0.0262176	0	>10		6. C_SPEC_QUANT: Number of unique spectra matched to this protein that were used for quantitation (not shared with any other protein sequence in list of identified proteins)
ROCK2	O75116	1	11	8	10	0.0107064	-0.0379299	0.0153162	-0.0425827	-0.0113701	0	>10		7. 10 uM B-1: Corresponding median Log10 fold change for all unique peptide sequences for this protein with 10 uM B-1 treatment relative to 0 uM B-1
OXSR1	O95747	0.9996	6	5	5	-0.00381808	-0.0159505	0.00813811	-0.00902643	0.0228146	0	>10		8. 1 uM B-1: Corresponding median Log10 fold change for all unique peptide sequences for this protein with 1 uM B-1 treatment relative to 0 uM B-1
MAP4K4	O95819	0.9998	8	4	6	-0.0450475	-0.0405062	0.0522443	-0.0125134	-0.0188131	0	>10		9. 0.1 uM B-1: Corresponding median Log10 fold change for all unique peptide sequences for this protein with 0.1 uM B-1 treatment relative to 0 uM B-1
PRKCB	P05771	0.9997	6	2	2	0.00555333	0.0558044	-0.00378295	0.0215938	-0.0179207	0	>10		10. 0.01 uM B-1: Corresponding medianLog10 fold change for all unique peptide sequences for this protein with 0.01 uM B-1 treatment relative to 0 uM B-1
CDK1	P06493	1	12	4	7	-0.023873	0.0320913	-0.06283	-0.00776306	0.0173317	0	>10		11. 0.001 uM B-1: Corresponding median Log10 fold change for all unique peptide sequences for this protein with 0.001 uM B-1 treatment relative to 0 uM B-1
LYN	P07948	1	11	4	5	-0.0300816	0.00310862	0.0244477	-0.0183283	0.0261258	0	>10		12. 0 uM B-1: Corresponding median Log10 fold change for all unique peptide sequences for this protein with 0 uM B-1 treatment relative to 0 uM B-1
SRC	P12931	0.9889	3	3	3	0.0120352	-0.0259302	-0.0602046	-0.0511924	-0.0418559	0	>10		13. RB50: residual binding 50 value as calculated in methods section
PRKCA	P17252	0.9899	5	2	2	0.0345636	-0.00204251	-0.0365152	-0.0901639	-0.03273	0	>10
SRM	P19623	1	7	5	7	0.0231222	-0.00956889	0.00235088	0.0550244	0.0313581	0	>10
FLG	P20930	1	14	7	12	-0.0334802	-0.0442124	0.123887	-0.0903682	0.0360944	0	>10
CDK11B	P21127	1	7	6	7	-0.0250908	-0.0579751	0.0537185	0.0283382	0.0125203	0	>10
CDK2	P24941	0.9984	7	2	2	0.0201193	0.00570189	-0.0758782	-0.0931681	-0.0920917	0	>10
ADRBK1	P25098	1	7	7	7	-0.00277367	0.00243928	0.0289245	0.05938	-0.0297551	0	>10
MAPK1	P28482	1	12	5	10	0.0307	0.0402707	-0.0563548	-0.029923	0.0116871	0	>10
TKT	P29401	1	30	19	30	0.0010512	0.0241613	-0.0783369	-0.0278594	-0.00267635	0	>10
MAP2K2	P36507	1	6	2	3	0.0386765	0.002108	0.0984893	0.0100851	0.0321403	0	>10
CSK	P41240	1	3	3	3	-0.00695956	0.0540477	0.00381963	-0.0459844	-0.0206171	0	>10
MTOR	P42345	0.9997	4	4	4	0.0138025	0.021369	-0.0135688	0.00744999	-0.00788212	0	>10
TEC	P42680	0.9866	7	3	7	0.0237098	0.0481752	0.0440721	0.0172978	0.0652936	0	>10
MAPK9	P45984	1	9	3	4	-0.0344864	-0.0127287	0.00409971	-0.0474964	0.0314522	0	>10
CSNK1D	P48730	0.9929	4	2	2	0.015337	0.081524	0.0382513	0.000877389	0.0722198	0	>10
CDK9	P50750	1	5	5	5	-0.106182	0.0101811	0.0534816	0.0586825	-0.0430348	0	>10
SRPK2	P78362	0.9985	4	2	2	0.00618654	-0.0214322	0.220036	0.0762461	-0.0293303	0	>10
PRKDC	P78527	1	114	75	113	0.00269477	-0.0226584	0.0266008	-0.00608247	-0.0559179	0	>10
CDK6	Q00534	1	3	3	3	0.0458589	0.0170933	0.0183454	0.0456276	0.0502167	0	>10
PRKCQ	Q04759	0.9927	4	2	2	-0.0850508	-0.0727091	0.0347716	-0.0089884	-0.00318582	0	>10
BTK	Q06187	1	6	6	6	0.0130608	-0.00733119	0.00779779	-0.00615279	0.00644675	0	>10
DDR1	Q08345	1	8	5	6	-0.0420688	0.00695462	0.0442191	0.00184036	0.061039	0	>10
PRKAA1	Q13131	0.9904	3	3	3	0.0221376	-0.0361891	0.189217	0.0109861	0.0249961	0	>10
PAK2	Q13177	1	43	5	40	0.0371556	0.0597227	-0.111397	0.0146374	0.0169432	0	>10
TRIM28	Q13263	1	23	13	21	0.0331149	0.0312213	0.00745965	0.0275826	0.0129392	0	>10
ROCK1	Q13464	1	9	8	8	-0.00810823	-0.11211	-0.0709313	0.0131846	-0.0215211	0	>10
PRPF4B	Q13523	0.9959	4	4	4	-0.138674	-0.102412	0.0277491	0.0719948	-0.0609567	0	>10
RIPK1	Q13546	0.9981	2	2	2	-0.0219336	-0.0463374	-0.00559997	-0.0611978	0.00473181	0	>10
CAMK2G	Q13555	0.9871	6	6	6	-0.0175168	-0.0424239	0.0678591	-0.00511351	0.0189765	0	>10
PTK2B	Q14289	0.9819	4	4	4	-0.0354696	0.0374664	0.00439759	0.00512193	0.0206595	0	>10
STK38	Q15208	0.9911	6	5	6	-0.00381192	-0.0255538	0.0193039	0.00727375	-0.0495402	0	>10
RPS6KA2	Q15349	0.9909	8	4	7	0.013843	0.0203335	0.0212077	0.0323193	0.00390514	0	>10
PKN1	Q16512	1	12	6	6	0.0264508	0.0252012	-0.0321436	-0.00560592	0.0336253	0	>10
MAP3K19	Q56UN5	0.9765	6	4	6	-0.0557265	-0.0228058	-0.01978	-0.0105267	-0.0294113	0	>10
MARK2	Q7KZI7	0.9539	6	5	5	0.0130556	0.00546361	-0.0569363	-0.0144766	-0.0800363	0	>10
MLKL	Q8NB16	0.9957	13	4	11	-0.0481447	-0.0210667	0.0169718	-0.0164909	0.0212058	0	>10
TTN	Q8WZ42	1	90	56	84	-0.00317244	-0.021353	0.0216662	0.000988291	-0.00348673	0	>10
TFG	Q92734	1	5	4	5	-0.00344745	0.0461148	-0.106843	-0.0753813	0.00758127	0	>10
PBK	Q96KB5	0.9998	5	3	5	-0.00495969	0.0692473	-0.0679728	-0.0438826	0.00166099	0	>10
SRPK1	Q96SB4	1	8	4	4	-0.0668503	-0.101599	0.155783	0.0129452	-0.0926448	0	>10
VRK1	Q99986	1	7	6	7	0.00517278	0.00537789	-0.0092829	0.0161382	-0.0132284	0	>10
RIOK1	Q9BRS2	0.9762	4	3	4	-0.112182	0.0134562	0.0282033	0.00786466	0.063673	0	>10
SLK	Q9H2G2	1	9	9	9	0.0142548	0.00900899	-0.0210652	-0.0306308	0.0286085	0	>10
WNK1	Q9H4A3	0.9995	6	5	5	-0.01283	-0.0559218	0.0408907	-0.045146	-0.0255227	0	>10
BMP2K	Q9NSY1	1	8	4	6	-0.039972	-0.0401989	0.0763259	-0.057534	-0.00689598	0	>10
MST4	Q9P289	1	10	5	8	0.0392423	0.00507494	-0.0515943	-0.0500726	-0.0305589	0	>10
TBK1	Q9UHD2	0.9915	6	5	5	-0.0304151	-0.0812036	-0.0600468	-0.0809392	-0.0461982	0	>10
TRIM33	Q9UPN9	0.9973	5	5	5	0.0210619	0.00860788	0.0906562	0.00506699	-0.0459289	0	>10
CDC42BPB	Q9Y5S2	0.9999	3	3	3	-0.0056922	-0.0447714	0.00536735	-0.100499	0.0432849	0	>10
STK24	Q9Y6E0	0.9945	5	3	3	0.0145988	0.0494791	-0.0979813	-0.000278863	-0.0140167	0	>10

## Sheet: B-2
GENE_OR_PROTEIN_ID	PROTEIN_AC	PROTEIN_PROBABILITY	SPECTRUM_COUNT	C_PEP	C_SPEC	10 uM B-2	1 uM B-2	0.1 uM B-2	0.01 uM B-2	0.001 uM B-2	0 uM B-2	RB50		Supplementary Table Legend:
BCR	P11274	1	23	15	23	-0.30868	-0.56069	-0.422893	-0.0350296	-0.0575728	0	0.0841697		1. PROTEIN_AC: Representative Uniprot protein accession number
ABL1	P00519	1	55	19	34	-0.414369	-0.4035	-0.404191	-0.0309284	-0.0764674	0	0.106032		2. GENE_NAME: Entrez gene name associated with Uniprot protein accession number
ABL2	P42684	1	45	13	24	-0.256294	-0.250409	-0.170147	0.12243	0.0132075	0	>10		3. PROTEIN_PROBABILITY: ProteinProphet-derived protein probability
N-TAF1	B1Q2X3	0.9586	6	6	6	0.0276791	-0.00238695	-0.048183	0.0401165	-0.0193663	0	>10		4. SPECTRUM_COUNT: Number of total redundant Mascot-derived peptide spectrum matches for this protein
CDC7	O00311	0.9764	6	6	6	0.0247919	0.0913541	-0.0625619	0.0473991	0.0311743	0	>10		5. C_PEP_QUANT: Number of unique peptide sequences for this protein that were used for protein quantitation (not shared with any other protein sequence in list of identified proteins)
MAP2K7	O14733	0.9729	7	4	7	0.135445	-0.050775	0.00936518	0.030723	-0.0990091	0	>10		6. C_SPEC_QUANT: Number of unique spectra matched to this protein that were used for quantitation (not shared with any other protein sequence in list of identified proteins)
DCLK1	O15075	0.9927	8	6	8	-0.0974252	0.0263172	-0.0869503	0.0107319	0.0178226	0	>10		7. 10 uM B-2: Corresponding median Log10 fold change for all unique peptide sequences for this protein with 10 uM B-2 treatment relative to 0 uM B-2
EPHB6	O15197	0.9686	3	2	2	-0.00390316	-0.0970051	-0.122597	0.0274515	-0.161292	0	>10		8. 1 uM B-2: Corresponding median Log10 fold change for all unique peptide sequences for this protein with 1 uM B-2 treatment relative to 0 uM B-2
BRD4	O60885	0.9956	11	9	11	0.00944056	0.0797612	0.0452553	0.0881113	0.0560846	0	>10		9. 0.1 uM B-2: Corresponding median Log10 fold change for all unique peptide sequences for this protein with 0.1 uM B-2 treatment relative to 0 uM B-2
TRIO	O75962	0.9507	9	4	5	0.0512207	-0.0565058	-0.0140926	-0.0114223	-0.0104421	0	>10		10. 0.01 uM B-2: Corresponding medianLog10 fold change for all unique peptide sequences for this protein with 0.01 uM B-2 treatment relative to 0 uM B-2
OXSR1	O95747	0.9982	6	3	4	0.214892	0.139692	-0.00661801	0.0284319	0.00382633	0	>10		11. 0.001 uM B-2: Corresponding median Log10 fold change for all unique peptide sequences for this protein with 0.001 uM B-2 treatment relative to 0 uM B-2
PRKCB	P05771	1	13	9	11	0.0542616	0.0397197	0.0214293	0.0049508	0.0784917	0	>10		12. 0 uM B-2: Corresponding median Log10 fold change for all unique peptide sequences for this protein with 0 uM B-2 treatment relative to 0 uM B-2
CDK1	P06493	0.9991	4	2	2	-0.0662229	-0.0170693	-0.00356611	-0.0964276	0.0357534	0	>10		13. RB50: residual binding 50 value as calculated in methods section
LYN	P07948	0.9896	8	3	4	-0.103638	-0.130167	-0.0811299	0.0127777	0.000276919	0	>10
KIT	P10721	0.9829	8	4	8	-0.0498849	-0.162314	-0.029115	-0.000427188	0.0143248	0	>10
FER	P16591	0.9555	5	3	4	-0.0884856	0.128672	0.0533764	0.0322862	0.128296	0	>10
SRM	P19623	1	9	4	9	0.0353747	-0.0187033	-0.0561459	0.0717924	0.0373602	0	>10
CDK11B	P21127	0.9882	8	7	8	0.0365484	-0.0982304	-0.0609006	0.17211	-0.112118	0	>10
CDK2	P24941	0.9997	5	3	3	-0.00129936	-0.0138851	-0.0071054	-0.0354259	0.113735	0	>10
MAPK1	P28482	1	3	3	3	0.322368	-0.123966	-0.0387236	0.088531	-0.0274044	0	>10
TKT	P29401	1	17	12	17	-0.0384181	0.0583359	0.0381887	-0.00815292	0.068526	0	>10
TTK	P33981	0.9616	43	5	43	0.0290304	-0.0720049	-0.0646718	0.100802	0.0282149	0	>10
MAP2K2	P36507	0.9985	6	3	3	-0.161646	-0.230617	-0.0852622	-0.252586	-0.00890833	0	>10
FLT3	P36888	0.9612	4	3	4	-0.00335325	-0.131277	-0.0975053	-0.0480748	-0.165833	0	>10
CSK	P41240	1	23	7	23	-0.0598095	-0.0128187	-0.0227598	0.0542674	-0.0148214	0	>10
MTOR	P42345	0.9954	8	8	8	0.0285041	0.0122953	0.0315275	0.0405285	0.01607	0	>10
MAPK9	P45984	0.9831	4	3	4	-0.0343151	-0.0967178	-0.0958884	-0.0574198	-0.0273728	0	>10
CSNK1A1	P48729	0.9978	4	2	2	0.0459869	-0.206191	-0.195972	-0.0263095	-0.227034	0	>10
CDK9	P50750	0.9952	3	2	2	0.1445	-0.282106	-0.160719	-0.165868	-0.131131	0	>10
RPS6KA3	P51812	0.9999	9	6	6	0.00149352	-0.0189527	0.00194217	-0.029674	-0.02322	0	>10
PLK1	P53350	0.9995	12	8	12	0.00133957	0.00454111	-0.0149665	0.00636294	0.0295583	0	>10
RP1	P56715	0.9962	9	9	9	-0.0230981	0.0866877	-0.0521561	0.01277	0.134376	0	>10
PRKDC	P78527	1	100	70	100	0.00708016	-0.00178899	-0.0276625	-0.0368152	0.00403027	0	>10
PRKCQ	Q04759	0.9894	9	8	8	0.0412428	-0.0551172	0.0311433	0.00341233	0.0825551	0	>10
BTK	Q06187	0.9966	4	4	4	0.00630594	0.0760379	0.0495397	0.0613218	0.117934	0	>10
DDR1	Q08345	1	5	5	5	-0.137421	-0.0923328	-0.097495	0.118789	-0.0337968	0	>10
PRKAA1	Q13131	1	6	3	3	-0.0213583	-0.0122715	0.0597663	0.0146717	0.0496283	0	>10
PAK2	Q13177	1	12	8	12	0.0979263	0.162741	0.205288	0.0571542	0.245035	0	>10
PRKG2	Q13237	0.9928	12	5	12	0.0360942	0.0384213	0.062091	0.00696495	0.150427	0	>10
TRIM28	Q13263	1	21	16	20	0.0326406	0.0848073	-0.0154736	0.0101611	0.0569496	0	>10
PRPF4B	Q13523	0.9999	5	5	5	-0.0021765	0.0186106	-0.00498902	0.0324036	-0.124512	0	>10
RIPK1	Q13546	0.9664	9	5	9	-0.0406859	0.086552	0.0141874	-0.048769	0.111401	0	>10
CAMK2G	Q13555	1	12	5	5	-0.114525	-0.05327	-0.0472601	0.0305929	-0.0142075	0	>10
CDK13	Q14004	0.9949	7	5	7	0.117406	0.0750528	0.0115762	-0.16345	-0.0733141	0	>10
SPEG	Q15772	0.9998	6	6	6	0.099287	0.0592097	0.0134437	0.0244506	0.0154208	0	>10
LRRK2	Q5S007	0.9504	13	6	11	-0.0545698	-0.0394122	-0.0886221	0.0229893	-0.0241831	0	>10
OBSCN	Q5VST9	0.9984	12	10	12	-0.0362862	-0.0737081	-0.093288	0.0302806	-0.062727	0	>10
CDC42BPA	Q5VT25	0.9944	7	7	7	0.000368558	0.0398979	-0.0107911	-0.0178981	-0.017662	0	>10
MAST2	Q6P0Q8	0.9982	8	7	7	0.232968	-0.102914	-0.192967	0.228859	-0.3125	0	>10
MAP3K15	Q6ZN16	0.9718	8	6	8	0.0204193	-0.0211148	-0.0185993	-0.0195829	0.0657206	0	>10
NRK	Q7Z2Y5	0.9946	9	8	9	0.0213773	-0.0126586	0.00573154	0.0574314	0.00210471	0	>10
VRK3	Q8IV63	0.9601	3	3	3	0.0172827	-0.0725645	-0.073261	0.0714819	-0.0837627	0	>10
MYO3A	Q8NEV4	0.9647	17	6	15	0.0414896	0.0503149	-0.0426882	0.0126058	0.0307658	0	>10
NEK9	Q8TD19	1	9	5	8	-0.0272483	-0.0604841	-0.121875	0.0421233	-0.0464406	0	>10
TTN	Q8WZ42	1	199	114	187	0.00636697	-0.00668848	-0.00352532	-0.0289335	-0.0219693	0	>10
PBK	Q96KB5	0.9703	6	3	6	0.0108459	-0.0121113	-0.0323547	0.0398422	-0.00421819	0	>10
SRPK1	Q96SB4	1	15	6	9	0.0991963	0.0234026	0.0552018	-0.0754979	0.021727	0	>10
RIOK2	Q9BVS4	0.9999	2	2	2	0.0237094	-0.12764	-0.00479982	0.00904801	0.00754914	0	>10
MYLK2	Q9H1R3	0.9632	10	7	10	-0.0385468	-0.0728293	-0.13662	-0.00762717	-0.0141221	0	>10
SLK	Q9H2G2	1	14	12	13	0.018383	-0.0201422	-0.00552657	0.0830245	-0.0778255	0	>10
TAOK3	Q9H2K8	0.9971	5	5	5	0.0338324	-0.129682	-0.0482802	-0.064746	-0.0441615	0	>10
BMP2K	Q9NSY1	1	8	6	8	-0.000759405	-0.0157819	-0.230481	-0.0288247	-0.239165	0	>10
MST4	Q9P289	1	5	3	4	0.0225514	0.124483	0.0468978	-0.0100848	0.0667394	0	>10
TBK1	Q9UHD2	0.9996	6	5	5	-0.0145409	-0.0190442	-0.0330404	0.0684697	-0.00619437	0	>10
TAOK2	Q9UL54	0.9605	4	4	4	0.0170675	-0.0981884	-0.18537	-0.108122	-0.224977	0	>10
TRRAP	Q9Y4A5	1	18	16	18	0.0397896	0.0475701	0.0396956	0.0255643	-0.0335319	0	>10
CDK6	Q00534	1	5	4	5	0.110427	0.048241		0.110515	0.0165433	0	N.D.

## Sheet: Dasatinib
GENE_OR_PROTEIN_ID	PROTEIN_AC	PROTEIN_PROBABILITY	SPECTRUM_COUNT	C_PEP	C_SPEC	10 uM Dasatinib	1 uM Dasatinib	0.1 uM Dasatinib	0.01 uM Dasatinib	0.003 uM Dasatinib	0.001 Dasatinib	0.0003 uM Dasatinib	0.0001 uM Dasatinib	0 uM Dasatinib	RB50		Supplementary Table Legend:
EPHB4	P54760	1	57	26	51	-0.732291	-0.796182	-0.693146	-0.468308	-0.303204	-0.121378	-0.0825646	-0.0608243	0	0.00466573		1. PROTEIN_AC: Representative Uniprot protein accession number
SRC	P12931	1	43	8	17	-0.53031	-0.690395	-0.829453	-0.367493	-0.230992	-0.109988	-0.0152921	0.00450556	0	0.0076369		2. GENE_NAME: Entrez gene name associated with Uniprot protein accession number
YES1	P07947	1	64	8	25	-1.05279	-1.14782	-0.826275	-0.283765	-0.20366	-0.0754265	-0.0350356	-0.00433059	0	0.00877604		3. PROTEIN_PROBABILITY: ProteinProphet-derived protein probability
ABL1	P00519	1	70	26	59	-0.627686	-0.664683	-0.682091	-0.336281	-0.173991	-0.062292	-0.0159665	-0.0340433	0	0.0136219		4. SPECTRUM_COUNT: Number of total redundant Mascot-derived peptide spectrum matches for this protein
LYN	P07948	1	75	23	68	-0.88054	-0.845833	-0.71387	-0.192129	-0.117368	-0.0720418	0.0284402	0.0302547	0	0.0187657		5. C_PEP_QUANT: Number of unique peptide sequences for this protein that were used for protein quantitation (not shared with any other protein sequence in list of identified proteins)
ABL2	P42684	1	37	15	26	-0.562987	-0.597719	-0.521716	-0.292711	-0.228186	-0.041097	-0.039544	-0.0340719	0	0.0242465		6. C_SPEC_QUANT: Number of unique spectra matched to this protein that were used for quantitation (not shared with any other protein sequence in list of identified proteins)
BCR	P11274	1	38	23	38	-0.405842	-0.415328	-0.674623	-0.322514	-0.172208	-0.0162108	-0.0271633	-0.0332706	0	0.0469409		7. 10 uM Dastinib: Corresponding median Log10 fold change for all unique peptide sequences for this protein with 10 uM Dastinib treatment relative to 0 uM Dastinib
EPHB6	O15197	1	24	15	23	-0.676778	-0.564733	-0.431083	-0.0579763	-0.0692875	-0.0577569	0.012071	-0.0433354	0	0.0972851		8. 1 uM Dastinib: Corresponding median Log10 fold change for all unique peptide sequences for this protein with 1 uM Dastinib treatment relative to 0 uM Dastinib
BTK	Q06187	1	137	40	136	-0.946978	-0.723126	-0.285838	-0.0353513	-0.0626405	-0.0434176	0.0139319	0.039379	0	0.119321		9. 0.1 uM Dastinib: Corresponding median Log10 fold change for all unique peptide sequences for this protein with 0.1 uM Dastinib treatment relative to 0 uM Dastinib
DDR1	Q08345	1	28	15	26	-0.527204	-0.495395	-0.434641	0.0093081	-0.0604483	-0.00916383	0.065677	0.0815921	0	0.171071		10. 0.01 uM Dastinib: Corresponding medianLog10 fold change for all unique peptide sequences for this protein with 0.01 uM Dastinib treatment relative to 0 uM Dastinib
RIPK2	O43353	1	16	12	16	-0.539619	-0.64275	-0.30247	-0.00928823	-0.0348206	-0.0606458	-0.0233204	0.0589675	0	0.18087		11. 0.001 uM Dastinib: Corresponding median Log10 fold change for all unique peptide sequences for this protein with 0.001 uM Dastinib treatment relative to 0 uM Dastinib
CSK	P41240	1	155	32	155	-0.854232	-0.616037	-0.162785	-0.00404962	-0.0483859	-0.0359298	0.00954946	0.0385161	0	0.260806		12. 0 uM Dastinib: Corresponding median Log10 fold change for all unique peptide sequences for this protein with 0 uM Dastinib treatment relative to 0 uM Dastinib
GAK	O14976	1	74	31	74	-0.695976	-0.476273	-0.0968076	-0.0492766	-0.0247957	-0.0399341	-0.0220339	0.0159274	0	0.472915		13. RB50: residual binding 50 value as calculated in methods section
MAP4K5	Q9Y4K4	1	19	12	19	-0.489554	-0.389053	-0.157648	-0.0712533	-0.0725579	-0.05424	-0.00562929	0.0121485	0	0.601811
KIT	P10721	1	10	7	10	-0.510936	-0.339906	-0.219429	-0.00362535	-0.100316	-0.0338568	0.0278909	0.0214561	0	0.626757
MLTK	Q9NYL2	1	49	24	49	-0.636233	-0.411426	-0.0766495	-0.0451772	-0.0556044	-0.0754702	-0.0406827	0.00498501	0	0.628653
TEC	P42680	1	63	33	63	-0.511379	-0.425715	-0.032032	0.00380781	-0.0232294	-0.0822275	0.0190896	0.0171196	0	0.982159
BRAF	P15056	1	17	8	11	-0.384097	-0.314433	-0.113397	-0.113738	-0.0958297	-0.116694	-0.0577968	-0.075977	0	1.75476
MAPK14	Q16539	1	68	16	68	-0.575481	-0.182871	-0.0842273	-0.0453069	-0.0405047	-0.0748105	0.0133614	0.00587918	0	1.80303
MAP2K5	Q13163	1	6	4	6	-0.640185	-0.199054	-0.0302558	-0.0846658	0.0522142	-0.0508792	0.0436887	-0.0369756	0	1.80468
PKMYT1	Q99640	1	61	18	61	-0.463086	-0.193587	-0.101033	-0.118838	-0.0709917	-0.110843	-0.061648	-0.0183688	0	2.45022
TNK2	Q07912	1	13	10	13	-0.197379	-0.417304	-0.187877	0.0389342	-0.0863965	0.00242772	0.0952928	0.0940736	0	2.92704
ACVR1	Q04771	1	15	5	14	-0.4838	-0.13796	0.0212889	-0.0541652	0.0071452	-0.116503	-0.0190248	-0.0435496	0	3.51337
MAP3K2	Q9Y2U5	1	6	4	5	-0.459527	-0.132456	-0.0155327	-0.0969483	-0.0403595	-0.0973194	-0.00396881	0.056938	0	4.01097
LIMK2	P53671	1	19	9	15	-0.381381	-0.191105	0.0666014	-0.068463	-0.0309074	-0.0621085	-0.00145424	-0.0120402	0	4.27687
ILK	Q13418	1	17	10	17	-0.364664	-0.173701	0.00291428	0.035209	-0.0183975	-0.00843029	0.0994768	0.0638148	0	4.51359
TGFBR1	P36897	1	22	12	20	-0.337484	-0.073555	0.0123841	-0.0543774	-0.0672157	-0.0594286	-0.036264	-0.0559847	0	7.5233
WEE1	P30291	1	8	7	8	-0.344857	-0.0118086	-0.105512	0.0202585	-0.0556392	-0.115054	0.0178604	0.0373511	0	8.00161
TYK2	P29597	1	18	17	18	-0.303197	-0.0638306	0.023396	-0.0312928	-0.00144961	0.0190475	0.0422895	0.00880189	0	8.68778
TESK2	Q96S53	1	8	6	8	-0.288881	-0.20598	-0.0959629	-0.0722581	-0.0610889	-0.0710931	-0.0551331	0.0078512	0	8.93965
N-TAF1	B1Q2X3	0.9976	10	2	4	-0.344292	0.185062	0.245724	0.0973265	0.0133007	0.0657116	-0.028259	0.0826566	0	9.66383
CSNK1A1	P48729	1	3	3	3	-0.288339	0.100119	0.221127	0.0468962	0.0673753	0.00897936	0.101384	0.0702494	0	9.98286
CIT	O14578	0.9606	10	9	10	-0.0345555	-0.0473035	-0.0155841	-0.125141	-0.0557576	-0.125524	-0.0724612	-0.132713	0	>10
AURKA	O14965	1	5	4	5	-0.230143	-0.0186555	-0.0457447	-0.0678848	-0.0693724	0.0116129	-0.0648742	-0.0579535	0	>10
MAP4K4	O95819	0.9655	5	3	5	-0.118516	0.0556196	-0.170717	-0.0280487	0.052247	0.0972912	-0.0728796	-0.0402673	0	>10
RAF1	P04049	0.997	9	3	3	-0.0912518	-0.0425458	0.0113671	0.0265098	-0.0526297	-0.0241497	0.110885	0.0236302	0	>10
PRKCB	P05771	0.9677	2	2	2	0.0944857	0.242551	0.0465844	0.0954156	0.25681	0.18887	0.0749866	0.0982773	0	>10
CDK1	P06493	1	11	7	9	-0.0822621	-0.0548876	-0.0971701	-0.0189821	-0.0224942	-0.0754426	-0.0480325	-0.0369199	0	>10
TKT	P29401	1	11	6	11	0.214024	0.422335	0.0802424	0.192792	0.404217	0.418053	0.0469314	0.135434	0	>10
TTK	P33981	1	4	3	4	-0.166529	-0.0518487	-0.0705281	-0.0946895	-0.13396	-0.0310794	-0.0826123	0.0190633	0	>10
MTOR	P42345	1	36	26	35	-0.0367484	-0.0277584	-0.0622621	-0.00677493	-0.064196	-0.0813504	-0.0113662	0.017334	0	>10
CSNK1E	P49674	1	3	3	3	-0.152343	-0.154929	-0.042496	-0.130332	-0.0820835	-0.0520267	-0.0154801	-0.0702589	0	>10
PRKDC	P78527	1	375	172	375	-0.142662	-0.091426	-0.00768275	-0.0207729	-0.0531416	-0.0952937	-0.0100591	-0.0648641	0	>10
MAP2K1	Q02750	1	7	7	7	-0.228692	0.040868	0.0562331	0.153771	0.116163	0.0390391	0.073614	0.0441743	0	>10
MAP4K2	Q12851	1	4	4	4	-0.195967	-0.0338483	0.0837304	-0.0909729	-0.140036	0.0806106	0.00807864	-0.0365617	0	>10
PRKAA1	Q13131	1	4	4	4	0.0260132	0.0277153	0.107236	0.0235802	0.0406622	0.025619	-0.0577081	-0.0244977	0	>10
MAP3K1	Q13233	1	3	3	3	-0.0734474	-0.204216	0.189651	0.0130518	0.0130389	0.0189009	0.195471	0.153236	0	>10
ATM	Q13315	1	15	11	15	-0.215616	-0.0845101	-0.0652878	-0.121737	-0.0631263	-0.0804533	-0.0494485	-0.0302026	0	>10
ATR	Q13535	1	7	6	7	-0.0731586	0.0194545	0.0444228	0.0504175	-0.0588652	-0.00368843	0.0362033	0.0518643	0	>10
CDK13	Q14004	0.9997	12	4	12	-0.190026	-0.0564505	0.015452	-0.0554586	-0.154993	-0.0340611	-0.0756721	-0.00335858	0	>10
RPS6KA2	Q15349	0.9525	2	2	2	0.0577343	0.0108364	0.101135	0.00331302	0.104183	0.0610434	0.0312159	-0.0397239	0	>10
SPEG	Q15772	0.9846	3	3	3	-0.280308	-0.0431162	-0.0993164	-0.168051	-0.116653	-0.0696213	-0.118047	-0.0607972	0	>10
ADCK5	Q3MIX3	1	5	4	5	-0.0181362	-0.058406	-0.059381	-0.0676537	-0.0665112	-0.0845402	-0.0816757	-0.051111	0	>10
LRRK2	Q5S007	0.996	14	7	14	-0.202752	-0.0857463	-0.0883377	-0.118031	-0.0483779	0.0746924	-0.122542	-0.0208088	0	>10
OBSCN	Q5VST9	0.9996	21	6	20	0.0922019	0.19	0.031127	0.0311007	0.11829	0.288926	-0.0125677	-0.0348067	0	>10
ADCK1	Q86TW2	0.998	4	3	4	-0.168744	0.210775	-0.112597	0.118764	-0.00704265	0.135082	0.123842	-0.0398342	0	>10
TEX14	Q8IWB6	0.959	5	3	5	0.0714155	0.136738	0.00558689	0.116887	0.164069	0.133891	0.0769118	0.0893749	0	>10
ADCK3	Q8NI60	1	24	15	24	-0.250157	-0.113461	-0.0541656	-0.0542736	-0.10239	-0.106652	-0.0238334	0.0220195	0	>10
TTN	Q8WZ42	1	90	53	88	0.108938	0.0375033	0.0702374	0.0380028	0.0192931	0.113765	0.0417168	0.0141894	0	>10
AURKB	Q96GD4	1	4	2	4	-0.112648	-0.117755	-0.132038	-0.0603141	-0.06571	-0.0796343	-0.00205716	-0.0262627	0	>10
CAMK1G	Q96NX5	0.9769	10	4	10	0.176883	0.158247	0.141444	0.151418	0.132262	0.122066	0.225313	-0.00470346	0	>10
SMG1	Q96Q15	0.9757	12	6	11	-0.148736	-0.13166	-0.144104	-0.0378854	-0.0628571	-0.0757252	-0.150782	0.0177727	0	>10
PIK3R4	Q99570	1	5	5	5	-0.082351	-0.00340341	-0.124452	-0.0126983	-0.0627806	-0.0688879	-0.0302994	-0.0351795	0	>10
MAP3K3	Q99759	1	6	4	5	-0.144635	-0.234665	-0.0551765	-0.0366386	-0.101045	-0.177063	-0.105921	-0.0768422	0	>10
SIK2	Q9H0K1	1	6	6	6	-0.210836	-0.203185	-0.0920573	-0.0520718	-0.0438225	-0.0401967	-0.0193855	-0.0211677	0	>10
SLK	Q9H2G2	0.99	5	4	5	-0.0288566	0.160317	0.069038	0.115206	0.0953538	0.0883502	-0.0132731	-0.0700965	0	>10
MST4	Q9P289	0.9956	3	2	2	0.196986	0.169373	-0.131332	0.0816654	0.164085	0.0971068	0.0687857	0.0639383	0	>10
NLK	Q9UBE8	1	5	5	5	-0.286456	-0.182874	-0.0657407	-0.0145322	-0.076834	-0.0846046	-0.0173119	-0.0496827	0	>10
MAP3K4	Q9Y6R4	1	18	14	18	-0.17325	-0.202532	-0.0256498	-0.0399759	-0.121933	-0.0360328	-0.0140842	-0.0130108	0	>10
FYN	P06241	1	35	5	5		-0.698075	-0.645481	-0.25936	-0.112123	-0.053898	0.0949745	0.0360128	0	N.D.
MAPK1	P28482	0.9779	2	2	2	0.122873	0.254314	0.112611	0.129298	0.219177	0.162652		0.0729386	0	N.D.
ACVR1B	P36896	0.9988	5	2	3		0.155146		0.219726	0.171774		0.198829		0	N.D.
SYK	P43405	0.972	2	2	2		-0.0693491		-0.12358	-0.0295857	0.0454618	-0.0658944	0.234236	0	N.D.
LIMK1	P53667	1	9	5	5	-0.531074	-0.0238715	0.0854598	-0.0230151	-0.130888	-0.0832526	-0.0420231		0	N.D.
TRIM28	Q13263	1	12	11	12	0.114208	0.14846	-0.0917679	0.0689688	0.16747	0.100592		0.072643	0	N.D.
STRADA	Q7RTN6	0.9732	3	3	3	-0.300061	-0.175055		0.0354565	-0.0364696	0.0100888	0.0492434	0.0869776	0	N.D.
TRRAP	Q9Y4A5	1	16	12	16	-0.0905556	-0.0256315	0.0287625		0.0109133	0.00229074	-0.0724278	0.0332407	0	N.D.

## Sheet: C-0
GENE_OR_PROTEIN_ID	PROTEIN_AC	PROTEIN_PROBABILITY	SPECTRUM_COUNT	C_PEP	C_SPEC	10 uM C-0	1 uM C-0	0.1 uM C-0	0.01 uM C-0	0.001 uM C-0	0 uM C-0	RB50		Supplementary Table Legend:
FLG	P20930	1	7	5	7	-0.314916	-0.206097	-0.384511	-0.299174	-0.113614	0	0.0511266		1. PROTEIN_AC: Representative Uniprot protein accession number
BCR	P11274	1	22	17	22	-0.715947	-0.798093	-0.5277	-0.00632613	0.127993	0	0.0704334		2. GENE_NAME: Entrez gene name associated with Uniprot protein accession number
SRC	P12931	1	21	4	7	-1.2104	-0.994509	-0.783877	0.154442	0.034125	0	0.0748621		3. PROTEIN_PROBABILITY: ProteinProphet-derived protein probability
EPHB4	P54760	1	28	12	19	-0.704345	-0.774448	-0.572662	0.0992963	0.142705	0	0.0879007		4. SPECTRUM_COUNT: Number of total redundant Mascot-derived peptide spectrum matches for this protein
FYN	P06241	0.9998	19	4	4	-0.561208	-0.403423	-0.436098	-0.0195713	-0.246047	0	0.0974877		5. C_PEP_QUANT: Number of unique peptide sequences for this protein that were used for protein quantitation (not shared with any other protein sequence in list of identified proteins)
ABL1	P00519	1	43	21	42	-0.6428	-0.645783	-0.559005	0.179236	0.109719	0	0.114822		6. C_SPEC_QUANT: Number of unique spectra matched to this protein that were used for quantitation (not shared with any other protein sequence in list of identified proteins)
ABL2	P42684	1	19	13	18	-0.402544	-0.685329	-0.501875	0.178013	0.0320816	0	0.124584		7. 10 uM C-0: Corresponding median Log10 fold change for all unique peptide sequences for this protein with 10 uM C-0 treatment relative to 0 uM C-0
N-TAF1	B1Q2X3	0.9988	7	5	6	-0.429736	-0.52243	-0.385174	0.0525431	-0.206069	0	0.132505		8. 1 uM C-0: Corresponding median Log10 fold change for all unique peptide sequences for this protein with 1 uM C-0 treatment relative to 0 uM C-0
YES1	P07947	1	27	7	10	-0.944065	-0.734032	-0.50857	0.284201	0.106841	0	0.153449		9. 0.1 uM C-0: Corresponding median Log10 fold change for all unique peptide sequences for this protein with 0.1 uM C-0 treatment relative to 0 uM C-0
LYN	P07948	1	54	15	45	-0.636151	-0.720038	-0.349086	0.292373	0.179919	0	0.229284		10. 0.01 uM C-0: Corresponding medianLog10 fold change for all unique peptide sequences for this protein with 0.01 uM C-0 treatment relative to 0 uM C-0
BTK	Q06187	1	88	28	85	-0.616267	-0.654127	-0.218918	0.115484	0.107536	0	0.271595		11. 0.001 uM C-0: Corresponding median Log10 fold change for all unique peptide sequences for this protein with 0.001 uM C-0 treatment relative to 0 uM C-0
CSK	P41240	1	66	16	65	-0.786381	-0.653063	-0.129682	0.148322	0.0678608	0	0.390883		12. 0 uM C-0: Corresponding median Log10 fold change for all unique peptide sequences for this protein with 0 uM C-0 treatment relative to 0 uM C-0
KIT	P10721	0.9958	5	4	4	-0.525805	-0.387308	-0.14144	-0.0298961	0.0431554	0	0.706443		13. RB50: residual binding 50 value as calculated in methods section
EPHB6	O15197	1	16	11	15	-0.400504	-0.46339	-0.105569	0.156642	0.0118166	0	0.759113
RIPK2	O43353	1	21	9	14	-0.464858	-0.330727	-0.0831341	0.182458	0.0623478	0	1.3023
TEC	P42680	1	48	16	48	-0.554309	-0.287834	-0.0104758	0.163283	0.127987	0	1.64919
DDR1	Q08345	1	17	13	16	-0.345692	-0.312388	-0.0623916	0.165841	0.0842676	0	2.17015
MAPK14	Q16539	1	18	12	18	-0.557186	-0.0921943	-0.0748052	0.132929	0.0589344	0	4.04813
GAK	O14976	1	59	30	59	-0.325813	-0.1311	-0.0816302	0.184363	0.0979761	0	7.47833
MAP3K4	Q9Y6R4	0.9995	6	5	6	-0.262609	-0.210783	-0.172543	0.101931	-0.0519642	0	8.09784
MLTK	Q9NYL2	1	31	17	29	-0.320307	-0.0681435	-0.0911393	0.121281	0.108688	0	9.1256
TGFBR1	P36897	1	8	7	7	-0.250873	-0.181784	-0.0892814	0.0192121	0.0202574	0	9.8108
CHEK1	O14757	0.9999	5	4	5	-0.0313822	-0.166649	0.114063	-0.123855	0.0134745	0	>10
KALRN	O60229	0.9814	3	3	3	0.00471128	-0.000760303	-0.0183677	0.033383	0.0391763	0	>10
BUB1B	O60566	0.9984	5	2	5	0.0720514	-0.0645831	0.163021	0.147719	0.0516631	0	>10
JAK2	O60674	0.9997	5	5	5	-0.235547	-0.17835	-0.153345	0.13302	0.0920502	0	>10
TRIO	O75962	0.9907	8	4	5	0.0652738	-0.0304052	0.152251	0.0374501	-0.0516872	0	>10
OXSR1	O95747	0.999	3	2	3	0.118898	0.133482	0.163414	0.154413	0.130221	0	>10
PRKCB	P05771	1	5	3	5	-0.0395918	0.0163482	-0.0251789	0.0498224	0.00881866	0	>10
CDK1	P06493	0.9992	7	4	5	0.0934374	0.157061	0.210923	0.177497	0.249366	0	>10
ARAF	P10398	0.9763	4	2	3	-0.098141	0.0333904	-0.0965673	0.0393319	0.0887439	0	>10
CDK11B	P21127	1	9	5	9	0.049971	-0.238013	-0.0811283	-0.0535444	-0.0915734	0	>10
TKT	P29401	1	9	8	9	-0.183753	-0.119579	-0.0711941	-0.0483646	-0.0154282	0	>10
TYK2	P29597	1	13	11	13	-0.069533	-0.107697	0.0113086	0.239496	0.0877353	0	>10
MTOR	P42345	1	15	14	15	-0.0825325	-0.0467307	-0.0958411	-0.23416	0.106987	0	>10
LIMK2	P53671	0.9999	3	3	3	-0.00859819	0.0982005	0.0825715	0.234643	0.188569	0	>10
RP1	P56715	0.9961	13	4	4	-0.0354614	-0.173746	-0.0389774	-0.217889	-0.277446	0	>10
SRPK2	P78362	1	6	5	5	0.145274	0.0593051	0.113834	-0.0728994	-0.112242	0	>10
PRKDC	P78527	1	156	103	154	-0.0199888	-0.0373807	-0.0820724	0.0346476	0.0367996	0	>10
CDK6	Q00534	0.9874	4	3	4	-0.0986335	-0.0589938	0.0154024	0.0948329	-0.016238	0	>10
ACVR1	Q04771	1	12	8	12	-0.107352	-0.100152	-0.0769567	0.131509	0.00140274	0	>10
MAP2K5	Q13163	0.9999	3	2	3	-0.295782	0.0352201	-0.148728	-0.813949	0.0840173	0	>10
MAP3K1	Q13233	1	8	7	8	-0.225348	0.0679301	-0.12919	-0.00561252	-0.0541192	0	>10
TRIM28	Q13263	1	7	7	7	0.0977545	0.0578825	0.128706	-0.0141915	-0.00826773	0	>10
ATM	Q13315	0.998	5	4	4	0.0959404	-0.00708065	0.0990744	-0.10575	-0.0220831	0	>10
PRPF4B	Q13523	1	7	5	7	0.375894	0.246527	0.345905	-0.0605871	0.0232182	0	>10
SPEG	Q15772	0.9999	5	4	5	-0.089066	-0.222289	-0.216441	0.0576396	-0.197035	0	>10
OBSCN	Q5VST9	0.9944	8	6	8	-0.0174939	-0.127087	0.0574816	0.121938	-0.0705958	0	>10
ADCK3	Q8NI60	1	9	6	9	-0.197838	0.0373356	-0.13545	0.16214	0.0165935	0	>10
TTN	Q8WZ42	1	92	63	86	-0.00459798	-0.0439829	-0.0282012	-0.0034486	-0.0485958	0	>10
AURKB	Q96GD4	0.9999	6	5	6	-0.176314	-0.199133	-0.243548	-0.128256	0.222078	0	>10
ALPK3	Q96L96	0.9527	9	6	8	0.225051	0.118958	0.112399	-0.0972212	-0.153407	0	>10
SRPK1	Q96SB4	1	10	7	8	0.14183	-0.0676868	0.076155	-0.127185	0.0667258	0	>10
PIK3R4	Q99570	1	6	5	6	-0.152881	-0.155559	-0.0991933	-0.125325	-0.0717659	0	>10
PKMYT1	Q99640	1	38	8	38	-0.0847315	-0.173791	-0.179751	0.267749	-0.115798	0	>10
MAP3K3	Q99759	1	7	3	5	-0.247151	0.0667455	-0.215336	0.509047	-0.125852	0	>10
RIOK1	Q9BRS2	1	4	3	4	0.0613974	-0.069194	-0.029964	-0.371845	-0.225731	0	>10
SLK	Q9H2G2	1	6	5	5	0.218768	0.170469	0.156968	0.11627	0.13031	0	>10
TAOK3	Q9H2K8	0.9999	4	4	4	0.00435543	-0.0432258	0.0464324	-0.176157	-0.115659	0	>10
BMP2K	Q9NSY1	0.9995	5	5	5	-0.0938017	-0.106948	-0.0925619	-0.111349	-0.0733679	0	>10
CDK12	Q9NYV4	1	5	4	4	0.271108	0.0941014	0.0553571	-0.136957	-0.319123	0	>10
MAP3K2	Q9Y2U5	0.9996	4	2	2	-0.0237438	0.0520768	-0.0190121	0.271485	0.0962554	0	>10
TRRAP	Q9Y4A5	1	7	6	7	0.00481351	0.00376099	-0.0950147	0.0752808	-0.0622991	0	>10
MAP4K5	Q9Y4K4	0.9997	7	4	7	-0.0606675	0.0562771	0.0392558	0.0433031	0.0354014	0	>10
RPS6KA3	P51812	0.9997	6	4	4		-0.011784	0.0346189	0.125883	-0.0387861	0	N.D.

[truncated: 2 more sheets: C-1, C-2]
